# Supplementary material for: 2-((E)-{[4-(Hy­droxy­meth­yl)phen­yl]imino}­meth­yl)phenol
Source: Acta Crystallogr Sect E Struct Rep Online. 2012 May 5;68(Pt 6):o1618. doi: 10.1107/S1600536812019368 (PMC3379224; doi:10.1107/S1600536812019368)
Supplement: Supplementary file 1 [file e-68-o1618-sup1.cif]

##############################################################################
#                                                                            #
# This CIF contains the data in a paper accepted for publication in          #
# Acta Crystallographica Section E. It conforms to the requirements of       #
# Notes for Authors for Acta Crystallographica Section E, and has been       #
# peer reviewed under the auspices of the IUCr Commission on Journals.       #
#                                                                            #
# Full details of the Crystallographic Information File format               #
# are given in the paper "The Crystallographic Information File (CIF):       #
# a New Standard Archive File for Crystallography" by S. R. Hall, F. H.      #
# Allen and I. D. Brown [Acta Cryst. (1991), A47, 655-685].                  #
#                                                                            #
# The current version of the core CIF dictionary is obtainable from          #
# ftp://ftp.iucr.org/pub/cif_core.dic.                                       #
#                                                                            #
# Software is freely available for graphical display of the structure(s)     #
# in this CIF. For information consult the CIF software page                 #
# http://www.iucr.org/resources/cif/software.                                #
#                                                                            #
# This file may be used for bona fide research purposes within the           #
# scientific community so long as proper attribution is given to the journal # 
# article from which it was obtained.                                        #
#                                                                            #
##############################################################################
data_global
_audit_creation_method     'PLATON <TABLE ACC> option'
_journal_date_recd_electronic     2012-04-25
_journal_date_accepted     2012-04-30
_journal_name_full     'Acta Crystallographica, Section E'
_journal_year     2012
_journal_volume     68
_journal_issue      6
_journal_page_first     o1618
_journal_page_last     o1618
_journal_paper_category     QO
_journal_paper_doi     10.1107/S1600536812019368
_journal_coeditor_code     TK5090
_publ_contact_author_name
;
Mehmet Akkurt
;
_publ_contact_author_address
;
     Department of Physics
     Faculty of Sciences
     Erciyes University
     38039 Kayseri
     Turkey
;
_publ_contact_author_email     'akkurt@erciyes.edu.tr'
_publ_contact_author_fax     '+90-352-2076666 extra 33106'
_publ_contact_author_phone     '+90-352-2076666 extra 33106'
_publ_section_title
;
2-((<i>E</i>)-{[4-(Hydroxymethyl)phenyl]imino}methyl)phenol
;
loop_
    _publ_author_name
    _publ_author_footnote
    _publ_author_address
    'Shaaban K. Mohamed' ?
;
Chemistry and Environmental Division,
Manchester Metropolitan University,
Manchester M1 5GD,
England
;
    'Antar A. Abdelhamid' ?
;
Chemistry and Environmental Division,
Manchester Metropolitan University,
Manchester M1 5GD,
England
;
    'Mehmet Akkurt' ?
;
     Department of Physics,
     Faculty of Sciences,
     Erciyes University,
     38039 Kayseri,
     Turkey
;
    'Fanwick, Phillip E.' ?
;    Department of Chemistry
     Purdue University
     W. Lafayette
     IN 47907
     USA
;
    'A. M. Maharramov' ?
;
Department of Organic Chemistry,
Baku State University,
Baku,
Azerbaijan
;
data_I
_chemical_name_systematic
;
2-((<i>E</i>)-{[4-(Hydroxymethyl)phenyl]imino}methyl)phenol
;
_chemical_name_common     ?
_chemical_formula_moiety     'C14 H13 N O2'
_chemical_formula_sum     'C14 H13 N O2'
_chemical_formula_structural     ?
_chemical_formula_iupac     'C14 H13 N O2'
_chemical_formula_weight     227.25
_chemical_melting_point     ?
_symmetry_cell_setting     monoclinic
_symmetry_space_group_name_H-M     'P 21/c'
_symmetry_space_group_name_Hall     '-P 2ybc'
loop_
    _symmetry_equiv_pos_site_id
    _symmetry_equiv_pos_as_xyz
    1 x,y,z
    2 -x,1/2+y,1/2-z
    3 -x,-y,-z
    4 x,1/2-y,1/2+z
_cell_length_a     19.8172(14)
_cell_length_b     4.72170(10)
_cell_length_c     12.3106(2)
_cell_angle_alpha     90
_cell_angle_beta     104.005(7)
_cell_angle_gamma     90
_cell_volume     1117.67(9)
_cell_formula_units_Z     4
_cell_measurement_reflns_used     11657
_cell_measurement_theta_min     2
_cell_measurement_theta_max     66
_cell_measurement_temperature     150.0(2)
_cell_special_details
;
;
_exptl_crystal_description     plate
_exptl_crystal_colour     'yellow'
_exptl_crystal_size_max     0.25
_exptl_crystal_size_mid     0.20
_exptl_crystal_size_min     0.08
_exptl_crystal_size_rad     ?
_exptl_crystal_density_diffrn     1.351
_exptl_crystal_density_meas     ?
_exptl_crystal_density_method     'Not Measured'
_exptl_crystal_F_000     480
_exptl_absorpt_coefficient_mu     0.733
_exptl_absorpt_correction_type     multi-scan
_exptl_absorpt_process_details     '(CrystalClear; Rigaku/MSC, 2001)'
_exptl_absorpt_correction_T_min     0.838
_exptl_absorpt_correction_T_max     0.944
_exptl_special_details
;
;
_diffrn_ambient_temperature     150.0(2)
_diffrn_radiation_type     'CuK\a'
_diffrn_radiation_wavelength     1.54178
_diffrn_radiation_monochromator     'confocal optics'
_diffrn_measurement_device_type     'Rigaku RAPID II'
_diffrn_measurement_method     \w
_diffrn_detector_area_resol_mean     ?
_diffrn_reflns_number     10711
_diffrn_reflns_av_R_equivalents     0.0297
_diffrn_reflns_av_sigmaI/netI     0.0212
_diffrn_reflns_theta_min     4.60
_diffrn_reflns_theta_max     66.58
_diffrn_reflns_theta_full     66.58
_diffrn_measured_fraction_theta_max     0.988
_diffrn_measured_fraction_theta_full     0.988
_diffrn_reflns_limit_h_min     -23
_diffrn_reflns_limit_h_max     23
_diffrn_reflns_limit_k_min     -5
_diffrn_reflns_limit_k_max     5
_diffrn_reflns_limit_l_min     -11
_diffrn_reflns_limit_l_max     14
_diffrn_reflns_reduction_process
;
;
_refine_special_details
;
Refinement on <i>F</i>^2^ for ALL reflections except those flagged by the user
for potential systematic errors. Weighted <i>R</i>-factors <i>wR</i> and all
goodnesses of fit <i>S</i> are based on <i>F</i>^2^, conventional
<i>R</i>-factors <i>R</i> are based on <i>F</i>, with <i>F</i> set to zero for
negative <i>F</i>^2^. The observed criterion of <i>F</i>^2^ > \s(<i>F</i>^2^)
is used only for calculating -<i>R</i>-factor-obs <i>etc</i>. and is not
relevant to the choice of reflections for refinement. <i>R</i>-factors based
on <i>F</i>^2^ are statistically about twice as large as those based on
<i>F</i>, and <i>R</i>-factors based on ALL data will be even larger.
;
_reflns_number_total     1958
_reflns_number_gt     1641
_reflns_threshold_expression     I>2\s(I)
_refine_ls_structure_factor_coef     Fsqd
_refine_ls_matrix_type     full
_refine_ls_R_factor_all     0.0424
_refine_ls_R_factor_gt     0.0369
_refine_ls_wR_factor_gt     0.1003
_refine_ls_wR_factor_ref     0.1073
_refine_ls_goodness_of_fit_ref     1.135
_refine_ls_restrained_S_all     1.135
_refine_ls_number_reflns     1958
_refine_ls_number_parameters     163
_refine_ls_number_restraints     0
_refine_ls_number_constraints     ?
_refine_ls_hydrogen_treatment     mixed
_refine_ls_weighting_scheme     calc
_refine_ls_weighting_details
         'calc w=1/[\s^2^(Fo^2^)+(0.0585P)^2^+0.1700P] where P=(Fo^2^+2Fc^2^)/3'
_atom_sites_solution_hydrogens     geom
_atom_sites_solution_primary     direct
_atom_sites_solution_secondary     difmap
_refine_ls_shift/su_max     0.000
_refine_ls_shift/su_mean     0.000
_refine_diff_density_max     0.233
_refine_diff_density_min     -0.182
_refine_ls_extinction_method     'SHELXL97 (Sheldrick, 2008)'
_refine_ls_extinction_coef     0.0077(8)
_refine_ls_extinction_expression
                                  'FC^*^=KFC[1+0.001XFC^2^\L^3^/SIN(2\Q)]^-1/4^'
_refine_ls_abs_structure_details     ?
_refine_ls_abs_structure_Flack     .
loop_
    _atom_type_symbol
    _atom_type_description
    _atom_type_scat_dispersion_real
    _atom_type_scat_dispersion_imag
    _atom_type_scat_source
    C C 0.0181 0.0091 ' International Tables Vol C Tables 4.2.6.8 and 6.1.1.4'
    H H 0.0000 0.0000 ' International Tables Vol C Tables 4.2.6.8 and 6.1.1.4'
    N N 0.0311 0.0180 ' International Tables Vol C Tables 4.2.6.8 and 6.1.1.4'
    O O 0.0492 0.0322 ' International Tables Vol C Tables 4.2.6.8 and 6.1.1.4'
_computing_data_collection     'CrystalClear (Rigaku/MSC, 2001)'
_computing_cell_refinement     'CrystalClear (Rigaku/MSC, 2001)'
_computing_data_reduction     'CrystalClear (Rigaku/MSC, 2001)'
_computing_structure_solution     'SHELXS97 (Sheldrick, 2008)'
_computing_structure_refinement     'SHELXL97 (Sheldrick, 2008)'
_computing_molecular_graphics
                  'ORTEP-3 for Windows (Farrugia, 1997) and PLATON (Spek, 2009)'
_computing_publication_material
                                'WinGX (Farrugia, 1999) and PLATON (Spek, 2009)'
loop_
    _atom_site_type_symbol
    _atom_site_label
    _atom_site_fract_x
    _atom_site_fract_y
    _atom_site_fract_z
    _atom_site_U_iso_or_equiv
    _atom_site_thermal_displace_type
    _atom_site_calc_flag
    _atom_site_refinement_flags
    _atom_site_occupancy
    _atom_site_disorder_assembly
    _atom_site_disorder_group
    O O1 0.46733(5) 0.1618(2) 0.25819(8) 0.0330(3) Uani d . 1.000 . .
    O O2 0.19567(6) 1.2380(2) 0.56950(8) 0.0408(4) Uani d . 1.000 . .
    N N1 0.24780(5) 0.9636(2) 0.42590(9) 0.0258(3) Uani d . 1.000 . .
    C C1 0.44786(7) 0.1429(3) 0.36158(11) 0.0285(4) Uani d . 1.000 . .
    C C2 0.39457(6) 0.3581(3) 0.37420(11) 0.0252(4) Uani d . 1.000 . .
    C C3 0.34633(7) 0.4685(3) 0.28219(11) 0.0278(4) Uani d . 1.000 . .
    C C4 0.29742(7) 0.6676(3) 0.29556(11) 0.0279(4) Uani d . 1.000 . .
    C C5 0.29508(6) 0.7592(3) 0.40265(11) 0.0245(4) Uani d . 1.000 . .
    C C6 0.34194(7) 0.6431(3) 0.49448(11) 0.0279(4) Uani d . 1.000 . .
    C C7 0.39100(7) 0.4468(3) 0.48021(11) 0.0287(4) Uani d . 1.000 . .
    C C8 0.20820(6) 1.1083(3) 0.34759(11) 0.0257(4) Uani d . 1.000 . .
    C C9 0.15921(6) 1.3145(3) 0.37087(11) 0.0259(4) Uani d . 1.000 . .
    C C10 0.11604(6) 1.4634(3) 0.28242(11) 0.0296(4) Uani d . 1.000 . .
    C C11 0.06849(7) 1.6600(3) 0.30125(13) 0.0340(4) Uani d . 1.000 . .
    C C12 0.06377(7) 1.7098(3) 0.41032(13) 0.0371(5) Uani d . 1.000 . .
    C C13 0.10585(7) 1.5687(3) 0.49924(12) 0.0375(5) Uani d . 1.000 . .
    C C14 0.15422(7) 1.3713(3) 0.48079(11) 0.0299(4) Uani d . 1.000 . .
    H H1 0.4926(14) 0.330(5) 0.259(2) 0.099(8) Uiso d . 1.000 . .
    H H1A 0.48990 0.16730 0.42350 0.0340 Uiso c R 1.000 . .
    H H1B 0.42910 -0.04890 0.36840 0.0340 Uiso c R 1.000 . .
    H H2 0.2230(10) 1.115(5) 0.5393(17) 0.071(6) Uiso d . 1.000 . .
    H H3 0.34690 0.40630 0.20900 0.0330 Uiso c R 1.000 . .
    H H4 0.26540 0.74190 0.23170 0.0330 Uiso c R 1.000 . .
    H H6 0.34030 0.69910 0.56790 0.0340 Uiso c R 1.000 . .
    H H7 0.42280 0.37140 0.54410 0.0340 Uiso c R 1.000 . .
    H H8 0.21100 1.07970 0.27240 0.0310 Uiso c R 1.000 . .
    H H10 0.11950 1.42860 0.20800 0.0360 Uiso c R 1.000 . .
    H H11 0.03950 1.75950 0.24050 0.0410 Uiso c R 1.000 . .
    H H12 0.03090 1.84360 0.42380 0.0440 Uiso c R 1.000 . .
    H H13 0.10190 1.60590 0.57330 0.0450 Uiso c R 1.000 . .
loop_
    _atom_site_aniso_label
    _atom_site_aniso_U_11
    _atom_site_aniso_U_22
    _atom_site_aniso_U_33
    _atom_site_aniso_U_12
    _atom_site_aniso_U_13
    _atom_site_aniso_U_23
    O1 0.0382(6) 0.0280(5) 0.0374(6) 0.0013(4) 0.0182(4) 0.0000(4)
    O2 0.0522(7) 0.0451(7) 0.0276(6) 0.0127(5) 0.0147(5) 0.0002(5)
    N1 0.0276(6) 0.0231(6) 0.0285(6) -0.0012(4) 0.0104(5) -0.0012(4)
    C1 0.0317(7) 0.0239(7) 0.0317(7) -0.0005(5) 0.0113(6) 0.0021(5)
    C2 0.0270(7) 0.0198(6) 0.0305(7) -0.0041(5) 0.0102(6) 0.0012(5)
    C3 0.0331(7) 0.0266(7) 0.0255(7) -0.0008(5) 0.0105(6) -0.0023(5)
    C4 0.0301(7) 0.0283(7) 0.0248(7) 0.0021(5) 0.0059(6) 0.0010(5)
    C5 0.0272(7) 0.0209(6) 0.0275(7) -0.0034(5) 0.0110(6) -0.0013(5)
    C6 0.0354(7) 0.0264(7) 0.0236(7) -0.0019(5) 0.0102(6) -0.0013(5)
    C7 0.0319(7) 0.0256(7) 0.0277(7) -0.0006(6) 0.0054(6) 0.0025(5)
    C8 0.0289(7) 0.0235(7) 0.0263(7) -0.0042(5) 0.0101(6) -0.0025(5)
    C9 0.0265(7) 0.0212(6) 0.0323(7) -0.0041(5) 0.0116(6) -0.0025(5)
    C10 0.0303(7) 0.0279(7) 0.0315(7) -0.0024(5) 0.0090(6) -0.0015(6)
    C11 0.0291(7) 0.0275(7) 0.0451(9) 0.0001(6) 0.0085(6) 0.0008(6)
    C12 0.0326(8) 0.0302(8) 0.0528(10) 0.0022(6) 0.0189(7) -0.0049(7)
    C13 0.0445(8) 0.0356(8) 0.0383(8) 0.0005(7) 0.0213(7) -0.0063(7)
    C14 0.0329(7) 0.0283(7) 0.0311(7) -0.0018(5) 0.0130(6) -0.0010(6)
_geom_special_details
;
Bond distances, angles <i>etc</i>. have been calculated using the rounded
fractional coordinates. All su's are estimated from the variances of the
(full) variance-covariance matrix. The cell e.s.d.'s are taken into account in
the estimation of distances, angles and torsion angles
;
loop_
    _geom_bond_atom_site_label_1
    _geom_bond_atom_site_label_2
    _geom_bond_site_symmetry_1
    _geom_bond_site_symmetry_2
    _geom_bond_distance
    _geom_bond_publ_flag
    O1 C1 . . 1.4193(17) no
    O2 C14 . . 1.3525(17) no
    O1 H1 . . 0.94(3) no
    O2 H2 . . 0.93(2) no
    N1 C5 . . 1.4216(17) no
    N1 C8 . . 1.2829(17) no
    C1 C2 . . 1.5004(19) no
    C2 C7 . . 1.3886(19) no
    C2 C3 . . 1.3945(19) no
    C3 C4 . . 1.388(2) no
    C4 C5 . . 1.3989(19) no
    C5 C6 . . 1.3902(19) no
    C6 C7 . . 1.385(2) no
    C8 C9 . . 1.4516(19) no
    C9 C14 . . 1.4063(19) no
    C9 C10 . . 1.4003(19) no
    C10 C11 . . 1.382(2) no
    C11 C12 . . 1.388(2) no
    C12 C13 . . 1.377(2) no
    C13 C14 . . 1.395(2) no
    C1 H1A . . 0.9900 no
    C1 H1B . . 0.9900 no
    C3 H3 . . 0.9500 no
    C4 H4 . . 0.9500 no
    C6 H6 . . 0.9500 no
    C7 H7 . . 0.9500 no
    C8 H8 . . 0.9500 no
    C10 H10 . . 0.9500 no
    C11 H11 . . 0.9500 no
    C12 H12 . . 0.9500 no
    C13 H13 . . 0.9500 no
loop_
    _geom_angle_atom_site_label_1
    _geom_angle_atom_site_label_2
    _geom_angle_atom_site_label_3
    _geom_angle_site_symmetry_1
    _geom_angle_site_symmetry_2
    _geom_angle_site_symmetry_3
    _geom_angle
    _geom_angle_publ_flag
    C1 O1 H1 . . . 107.7(15) no
    C14 O2 H2 . . . 105.4(13) no
    C5 N1 C8 . . . 121.56(11) no
    O1 C1 C2 . . . 113.65(11) no
    C1 C2 C7 . . . 119.92(12) no
    C3 C2 C7 . . . 118.02(12) no
    C1 C2 C3 . . . 122.03(12) no
    C2 C3 C4 . . . 121.19(12) no
    C3 C4 C5 . . . 120.29(12) no
    N1 C5 C4 . . . 124.99(12) no
    C4 C5 C6 . . . 118.46(12) no
    N1 C5 C6 . . . 116.56(12) no
    C5 C6 C7 . . . 120.80(12) no
    C2 C7 C6 . . . 121.20(12) no
    N1 C8 C9 . . . 121.70(12) no
    C10 C9 C14 . . . 118.72(12) no
    C8 C9 C10 . . . 119.68(12) no
    C8 C9 C14 . . . 121.60(12) no
    C9 C10 C11 . . . 121.33(13) no
    C10 C11 C12 . . . 118.97(13) no
    C11 C12 C13 . . . 121.15(13) no
    C12 C13 C14 . . . 120.12(13) no
    C9 C14 C13 . . . 119.70(13) no
    O2 C14 C9 . . . 121.19(12) no
    O2 C14 C13 . . . 119.12(12) no
    O1 C1 H1A . . . 109.00 no
    O1 C1 H1B . . . 109.00 no
    C2 C1 H1A . . . 109.00 no
    C2 C1 H1B . . . 109.00 no
    H1A C1 H1B . . . 108.00 no
    C2 C3 H3 . . . 119.00 no
    C4 C3 H3 . . . 119.00 no
    C3 C4 H4 . . . 120.00 no
    C5 C4 H4 . . . 120.00 no
    C5 C6 H6 . . . 120.00 no
    C7 C6 H6 . . . 120.00 no
    C2 C7 H7 . . . 119.00 no
    C6 C7 H7 . . . 119.00 no
    N1 C8 H8 . . . 119.00 no
    C9 C8 H8 . . . 119.00 no
    C9 C10 H10 . . . 119.00 no
    C11 C10 H10 . . . 119.00 no
    C10 C11 H11 . . . 120.00 no
    C12 C11 H11 . . . 121.00 no
    C11 C12 H12 . . . 119.00 no
    C13 C12 H12 . . . 119.00 no
    C12 C13 H13 . . . 120.00 no
    C14 C13 H13 . . . 120.00 no
loop_
    _geom_torsion_atom_site_label_1
    _geom_torsion_atom_site_label_2
    _geom_torsion_atom_site_label_3
    _geom_torsion_atom_site_label_4
    _geom_torsion_site_symmetry_1
    _geom_torsion_site_symmetry_2
    _geom_torsion_site_symmetry_3
    _geom_torsion_site_symmetry_4
    _geom_torsion
    _geom_torsion_publ_flag
    C5 N1 C8 C9 . . . . 179.17(12) no
    C8 N1 C5 C4 . . . . -8.8(2) no
    C8 N1 C5 C6 . . . . 171.49(12) no
    O1 C1 C2 C7 . . . . -153.49(12) no
    O1 C1 C2 C3 . . . . 28.42(18) no
    C3 C2 C7 C6 . . . . -1.2(2) no
    C1 C2 C3 C4 . . . . -179.98(14) no
    C1 C2 C7 C6 . . . . -179.38(13) no
    C7 C2 C3 C4 . . . . 1.9(2) no
    C2 C3 C4 C5 . . . . -0.8(2) no
    C3 C4 C5 C6 . . . . -1.0(2) no
    C3 C4 C5 N1 . . . . 179.32(13) no
    C4 C5 C6 C7 . . . . 1.7(2) no
    N1 C5 C6 C7 . . . . -178.61(12) no
    C5 C6 C7 C2 . . . . -0.6(2) no
    N1 C8 C9 C10 . . . . -178.71(12) no
    N1 C8 C9 C14 . . . . 1.8(2) no
    C8 C9 C10 C11 . . . . 179.61(13) no
    C14 C9 C10 C11 . . . . -0.9(2) no
    C8 C9 C14 O2 . . . . 0.9(2) no
    C8 C9 C14 C13 . . . . -179.25(13) no
    C10 C9 C14 O2 . . . . -178.60(12) no
    C10 C9 C14 C13 . . . . 1.3(2) no
    C9 C10 C11 C12 . . . . 0.0(2) no
    C10 C11 C12 C13 . . . . 0.5(2) no
    C11 C12 C13 C14 . . . . -0.1(2) no
    C12 C13 C14 O2 . . . . 179.11(13) no
    C12 C13 C14 C9 . . . . -0.8(2) no
loop_
    _geom_hbond_atom_site_label_D
    _geom_hbond_atom_site_label_H
    _geom_hbond_atom_site_label_A
    _geom_hbond_site_symmetry_A
    _geom_hbond_distance_DH
    _geom_hbond_distance_HA
    _geom_hbond_distance_DA
    _geom_hbond_angle_DHA
    _geom_hbond_publ_flag
    O1 H1 O1 2_655 0.94(3) 1.79(2) 2.7235(14) 172(2) yes
    O2 H2 N1 . 0.93(2) 1.74(2) 2.5990(15) 151.7(19) yes
    C7 H7 O1 4_555 0.95 2.57 3.4288(16) 150 yes
    C8 H8 O2 4_574 0.95 2.59 3.4492(16) 151 yes
    C1 H1B Cg1 1_545 0.99 2.56 3.5050(15) 160 yes
_iucr_refine_instructions_details
;
TITL SS-158 in P2(1)/c
CELL  1.54178  19.8172   4.7217  12.3106   90.000  104.005   90.000
ZERR     4.00   0.0014   0.0001   0.0002    0.000    0.007    0.000
LATT   1
SYMM  - X, 1/2 + Y, 1/2 - Z
SFAC  C    H    N    O
UNIT  56   52   4    8
MERG   2
OMIT    -3   2  10
OMIT   -11   0  10
OMIT     1   0   0
OMIT    -5   1  13
OMIT    -7   0  14
OMIT    -9   0  14
OMIT   -13   1  12
OMIT   -12   0  12
OMIT    -3   1  14
OMIT   -14   1  12
OMIT    -8   0  14
OMIT   -16   1  12
OMIT   -10   5   2
OMIT    -4   0  14
OMIT    17   1   6
OMIT    12   0  10
FMAP   2
PLAN    5
SIZE     0.08   0.20   0.25
ACTA
BOND   $H
CONF
LIST   4
L.S.  13
TEMP  -123.20
WGHT    0.058500    0.170000
EXTI    0.007681
FVAR       0.38203
C1    1    0.447856    0.142884    0.361576    11.00000    0.03173    0.02390 =
         0.03169    0.00211    0.01134   -0.00053
AFIX  23
H1A   2    0.489853    0.167327    0.423505    11.00000   -1.20000
H1B   2    0.429117   -0.048898    0.368408    11.00000   -1.20000
AFIX   0
C2    1    0.394566    0.358124    0.374200    11.00000    0.02699    0.01980 =
         0.03049    0.00123    0.01018   -0.00412
C3    1    0.346330    0.468457    0.282187    11.00000    0.03313    0.02662 =
         0.02551   -0.00228    0.01050   -0.00080
AFIX  43
H3    2    0.346944    0.406286    0.209040    11.00000   -1.20000
AFIX   0
C4    1    0.297420    0.667551    0.295558    11.00000    0.03015    0.02826 =
         0.02478    0.00100    0.00592    0.00211
AFIX  43
H4    2    0.265396    0.741883    0.231698    11.00000   -1.20000
AFIX   0
C5    1    0.295082    0.759195    0.402648    11.00000    0.02723    0.02094 =
         0.02754   -0.00127    0.01102   -0.00339
C6    1    0.341941    0.643119    0.494482    11.00000    0.03542    0.02636 =
         0.02362   -0.00133    0.01021   -0.00191
AFIX  43
H6    2    0.340292    0.699145    0.567912    11.00000   -1.20000
AFIX   0
C7    1    0.390999    0.446786    0.480206    11.00000    0.03194    0.02560 =
         0.02775    0.00255    0.00540   -0.00056
AFIX  43
H7    2    0.422787    0.371402    0.544105    11.00000   -1.20000
AFIX   0
C8    1    0.208204    1.108304    0.347589    11.00000    0.02886    0.02349 =
         0.02626   -0.00247    0.01013   -0.00425
AFIX  43
H8    2    0.211014    1.079746    0.272422    11.00000   -1.20000
AFIX   0
C9    1    0.159211    1.314534    0.370868    11.00000    0.02652    0.02122 =
         0.03226   -0.00254    0.01157   -0.00410
C10   1    0.116038    1.463425    0.282416    11.00000    0.03031    0.02794 =
         0.03153   -0.00154    0.00896   -0.00239
AFIX  43
H10   2    0.119513    1.428572    0.207961    11.00000   -1.20000
AFIX   0
C11   1    0.068488    1.659998    0.301255    11.00000    0.02909    0.02746 =
         0.04507    0.00078    0.00847    0.00012
AFIX  43
H11   2    0.039470    1.759521    0.240516    11.00000   -1.20000
AFIX   0
C12   1    0.063766    1.709846    0.410321    11.00000    0.03258    0.03024 =
         0.05280   -0.00495    0.01892    0.00225
AFIX  43
H12   2    0.030932    1.843632    0.423834    11.00000   -1.20000
AFIX   0
C13   1    0.105854    1.568717    0.499239    11.00000    0.04451    0.03555 =
         0.03831   -0.00632    0.02127    0.00046
AFIX  43
H13   2    0.101932    1.605918    0.573302    11.00000   -1.20000
AFIX   0
C14   1    0.154224    1.371288    0.480793    11.00000    0.03290    0.02828 =
         0.03111   -0.00095    0.01300   -0.00183
N1    3    0.247798    0.963649    0.425903    11.00000    0.02763    0.02310 =
         0.02849   -0.00115    0.01036   -0.00116
O1    4    0.467332    0.161834    0.258191    11.00000    0.03820    0.02800 =
         0.03742    0.00002    0.01823    0.00129
O2    4    0.195671    1.238014    0.569497    11.00000    0.05220    0.04509 =
         0.02763    0.00024    0.01473    0.01275
H1    2    0.492584    0.330033    0.258900    11.00000    0.09884
H2    2    0.223019    1.115126    0.539300    11.00000    0.07073
HKLF    4
REM  SS-158 in P2(1)/c
REM R1 =  0.0369 for   1641 Fo > 4sig(Fo)  and  0.0424 for all   1958 data
REM    163 parameters refined using      0 restraints
END
WGHT      0.0585      0.1700
REM Highest difference peak  0.233,  deepest hole -0.182,  1-sigma level  0.042
Q1    1   0.1616  1.3413  0.4215  11.00000  0.05    0.23
Q2    1   0.3101  0.7868  0.3477  11.00000  0.05    0.21
Q3    1   0.1901  1.2711  0.3620  11.00000  0.05    0.21
Q4    1   0.5052  0.0468  0.2634  11.00000  0.05    0.19
Q5    1   0.4202  0.2672  0.3729  11.00000  0.05    0.18
;
