# Supplementary material for: 2-((E)-{[4-(Hy­droxy­meth­yl)phen­yl]imino}­meth­yl)phenol
Source: Acta Crystallogr Sect E Struct Rep Online. 2012 May 5;68(Pt 6):o1618. doi: 10.1107/S1600536812019368 (PMC3379224; doi:10.1107/S1600536812019368)
Supplement: Supplementary file 2 [file e-68-o1618-Isup2.hkl]

# 
# h,k,l, Fc-squared, Fo-squared, sigma(Fo-squared) and status flag 
# 
data_I
_shelx_title ' SS-158 in P2(1)/c' 
_shelx_refln_list_code          4 
_shelx_F_calc_maximum      167.12 
_exptl_crystal_F_000       480.00 
_reflns_d_resolution_high  0.8401 
 
loop_ 
 _symmetry_equiv_pos_as_xyz 
 'x, y, z' 
 '-x, y+1/2, -z+1/2' 
 '-x, -y, -z' 
 'x, -y-1/2, z-1/2' 
 
_cell_length_a    19.8172 
_cell_length_b     4.7217 
_cell_length_c    12.3106 
_cell_angle_alpha  90.000 
_cell_angle_beta  104.005 
_cell_angle_gamma  90.000 
 
_shelx_F_squared_multiplier     1.000 
 
loop_ 
 _refln_index_h 
 _refln_index_k 
 _refln_index_l 
 _refln_F_squared_calc 
 _refln_F_squared_meas 
 _refln_F_squared_sigma 
 _refln_observed_status 
   2   0   0     1747.31     1388.84     10.90 o 
   3   0   0     1299.71     1130.61      8.84 o 
   4   0   0     2181.75     2011.17     17.82 o 
   5   0   0      392.79      381.83      2.94 o 
   6   0   0       20.84       19.68      0.28 o 
   7   0   0      684.10      637.86      6.70 o 
   8   0   0      603.85      598.35      5.18 o 
   9   0   0        0.00        1.00      0.26 o 
  10   0   0        5.49        4.45      0.58 o 
  11   0   0       74.70       66.57      1.20 o 
  12   0   0      300.74      287.02      4.20 o 
  13   0   0      175.46      168.77      4.95 o 
  14   0   0       36.86       36.18      2.41 o 
  15   0   0      315.71      306.81      8.59 o 
  16   0   0       85.07       70.89     13.30 o 
  17   0   0      189.00      185.00      6.75 o 
  18   0   0       83.05       91.76      4.58 o 
  19   0   0       45.45       47.37      3.97 o 
  20   0   0      696.00      783.15     21.68 o 
  21   0   0       55.83       62.86      3.54 o 
  22   0   0     1174.27     1324.99     38.32 o 
   1   1   0      403.94      406.78      2.12 o 
   2   1   0      141.93      137.96      0.83 o 
   3   1   0      255.61      257.45      1.48 o 
   4   1   0    27928.87    29635.17    313.64 o 
   5   1   0      688.03      721.78      4.63 o 
   6   1   0      125.06      125.34      1.15 o 
   7   1   0      446.90      433.15      3.07 o 
   8   1   0      118.31      104.50      1.05 o 
   9   1   0      437.34      430.04      3.10 o 
  10   1   0       36.62       39.83      0.68 o 
  11   1   0      422.71      402.15      3.86 o 
  12   1   0        1.23        1.50      0.40 o 
  13   1   0      169.94      168.11      2.58 o 
  14   1   0        0.36        0.31      0.43 o 
  15   1   0        7.89        7.38      1.24 o 
  16   1   0      422.22      412.82     17.94 o 
  17   1   0      229.84      228.47      6.89 o 
  18   1   0      274.32      278.06      7.62 o 
  19   1   0       38.34       43.86      2.38 o 
  20   1   0       15.53       19.03      1.62 o 
  21   1   0        4.13        2.60      1.41 o 
  22   1   0        3.69        1.46      0.80 o 
   0   2   0      632.61      628.24      9.38 o 
   1   2   0       17.65       19.69      0.39 o 
   2   2   0       17.39       14.39      0.27 o 
   3   2   0       96.48       87.69      0.74 o 
   4   2   0      789.27      760.70      5.37 o 
   5   2   0       14.33       16.16      0.38 o 
   6   2   0      659.23      699.07      5.18 o 
   7   2   0       12.98       16.47      0.44 o 
   8   2   0     3069.17     3357.12     29.53 o 
   9   2   0      992.64      963.05      8.40 o 
  10   2   0       46.01       48.51      1.24 o 
  11   2   0       34.83       32.79      1.37 o 
  12   2   0      140.75      137.59      3.01 o 
  13   2   0      253.56      258.27      5.44 o 
  14   2   0      295.21      291.24      5.97 o 
  15   2   0       20.12       18.80      1.64 o 
  16   2   0        1.82        2.04      1.02 o 
  17   2   0       10.45        7.61      3.40 o 
  18   2   0       30.24       32.61      2.06 o 
  19   2   0        0.01       -0.03      0.38 o 
  20   2   0        0.00        0.12      0.54 o 
  21   2   0        0.06        0.30      0.59 o 
   1   3   0      164.84      172.98      1.87 o 
   2   3   0      313.09      310.96      2.80 o 
   3   3   0      243.71      244.33      2.58 o 
   4   3   0       28.68       33.66      1.31 o 
   5   3   0        0.53        1.96      0.47 o 
   6   3   0        3.12        1.66      0.46 o 
   7   3   0        3.54        2.34      0.56 o 
   8   3   0      102.85       99.43      2.09 o 
   9   3   0        2.19        2.51      0.74 o 
  10   3   0        3.23        3.25      0.82 o 
  11   3   0       97.41       97.93      2.75 o 
  12   3   0      228.03      224.10      5.09 o 
  13   3   0      230.82      216.01      5.21 o 
  14   3   0        8.22        9.55      1.67 o 
  15   3   0       16.93       14.90      2.05 o 
  16   3   0       25.00       24.93      1.58 o 
  17   3   0       56.02       56.25      2.49 o 
  18   3   0       28.29       36.18      1.97 o 
  19   3   0       13.40       14.90      1.18 o 
   0   4   0      124.29      126.17      5.39 o 
   1   4   0      120.37      120.71      4.00 o 
   2   4   0      190.35      171.54      4.71 o 
   3   4   0       75.52       71.11      2.48 o 
   4   4   0       36.46       33.08      1.65 o 
   5   4   0       25.67       28.27      1.40 o 
   6   4   0       13.72       10.62      2.41 o 
   7   4   0        2.19        1.50      0.82 o 
   8   4   0       18.70       12.85      2.43 o 
   9   4   0        2.02        1.35      0.90 o 
  10   4   0       41.22       46.33      2.20 o 
  11   4   0        0.09       -0.13      0.50 o 
  12   4   0        1.70        2.06      0.86 o 
  13   4   0      125.09      122.73      3.18 o 
  14   4   0        2.71        0.37      0.49 o 
  15   4   0       38.23       35.95      1.75 o 
  16   4   0      102.20       90.39     18.47 o 
   1   5   0        4.65        4.37      1.38 o 
   2   5   0        1.48        1.55      1.01 o 
   3   5   0        0.21        0.42      0.84 o 
   4   5   0      204.46      214.55      5.31 o 
   5   5   0      182.66      196.52      5.00 o 
   6   5   0      182.37      190.46      5.81 o 
   7   5   0        0.25        0.61      0.74 o 
   8   5   0       43.20       30.29      2.34 o 
   9   5   0       44.16       48.82      2.72 o 
  10   5   0       20.25       23.56      2.33 o 
 -22   1   1        5.08        2.68      0.85 o 
 -21   1   1       46.04       49.97      2.17 o 
 -20   1   1       10.33       11.09      2.24 o 
 -19   1   1       55.80       59.88      3.07 o 
 -18   1   1       14.00       17.23      1.94 o 
 -17   1   1       26.10       31.25      2.52 o 
 -16   1   1       35.21       32.64      1.59 o 
 -15   1   1        0.89        0.37      0.46 o 
 -14   1   1       18.03       15.65      0.94 o 
 -13   1   1       26.01       29.57      0.86 o 
 -12   1   1        1.89        2.89      0.38 o 
 -11   1   1        1.28        1.01      0.26 o 
 -10   1   1      162.39      178.83      1.78 o 
  -9   1   1       96.25      103.41      1.27 o 
  -8   1   1       40.48       54.19      0.56 o 
  -7   1   1      376.08      397.16      2.78 o 
  -6   1   1      111.32       90.60      0.74 o 
  -5   1   1     1910.07     1939.69     14.44 o 
  -4   1   1    19905.77    19689.56    200.88 o 
  -3   1   1      351.90      350.01      2.54 o 
  -2   1   1      251.46      236.80      1.45 o 
  -1   1   1      288.41      260.56      1.85 o 
   0   1   1     2239.68     2039.02     13.40 o 
   1   1   1     1126.91     1171.07      6.96 o 
   2   1   1      813.07      839.63      5.02 o 
   3   1   1     2675.10     2484.85     18.83 o 
   4   1   1      998.47     1068.47      6.50 o 
   5   1   1     3842.46     3645.64     27.05 o 
   6   1   1      222.18      218.65      1.37 o 
   7   1   1      133.29      134.49      1.06 o 
   8   1   1      359.75      348.50      2.40 o 
   9   1   1      429.78      402.92      3.29 o 
  10   1   1      185.20      178.71      3.01 o 
  11   1   1       44.37       49.08      1.53 o 
  12   1   1        8.25        5.43      1.04 o 
  13   1   1       11.73       14.60      1.26 o 
  14   1   1       80.14       79.22      2.97 o 
  15   1   1       24.14       26.03      2.01 o 
  16   1   1      401.83      400.26     17.45 o 
  17   1   1        4.06        1.83      0.99 o 
  18   1   1      538.91      565.43     11.49 o 
  19   1   1       37.92       40.79      2.53 o 
  20   1   1        3.73        3.41      1.22 o 
  21   1   1       52.24       60.06      2.34 o 
  22   1   1       92.14      109.36      3.12 o 
 -21   2   1       20.75       22.32      1.38 o 
 -20   2   1        0.07        0.06      0.46 o 
 -19   2   1       28.86       26.47      1.79 o 
 -18   2   1        0.28        0.30      0.72 o 
 -17   2   1       26.58       26.86      1.89 o 
 -16   2   1        0.01        0.03      0.46 o 
 -15   2   1       64.96       65.15      2.49 o 
 -14   2   1        2.55        2.92      0.83 o 
 -13   2   1        0.11        0.29      0.52 o 
 -12   2   1        0.24        0.47      0.45 o 
 -11   2   1      161.73      160.12      2.61 o 
 -10   2   1       46.18       49.11      0.94 o 
  -9   2   1       26.81       33.71      0.70 o 
  -8   2   1     6247.64     6808.55     63.30 o 
  -7   2   1       46.90       41.62      0.68 o 
  -6   2   1      117.37      132.69      1.26 o 
  -5   2   1        6.65        8.21      0.38 o 
  -4   2   1     4124.08     4443.65     38.06 o 
  -3   2   1       94.85      100.94      0.82 o 
  -2   2   1      545.30      572.31      3.61 o 
  -1   2   1      113.66      135.82      1.10 o 
   0   2   1      534.60      530.25      3.16 o 
   1   2   1      208.14      192.59      1.24 o 
   2   2   1      218.62      219.05      1.51 o 
   3   2   1      202.54      206.84      1.71 o 
   4   2   1      198.87      207.56      1.59 o 
   5   2   1      912.06      935.89      6.40 o 
   6   2   1       14.01       12.43      0.35 o 
   7   2   1      824.47      893.43      6.87 o 
   8   2   1      110.85      107.87      1.49 o 
   9   2   1      413.09      427.82      4.12 o 
  10   2   1       66.94       62.84      1.36 o 
  11   2   1       46.13       43.14      1.69 o 
  12   2   1     1358.81     1321.58     21.59 o 
  13   2   1      589.33      568.71      9.90 o 
  14   2   1      388.28      394.42      8.69 o 
  15   2   1       57.76       57.98      2.83 o 
  16   2   1       18.07       13.92      2.96 o 
  17   2   1        0.03        0.43      0.79 o 
  18   2   1      113.07      112.87      3.74 o 
  19   2   1        0.00        0.00      0.48 o 
  20   2   1       10.58        7.61      2.65 o 
 -19   3   1        0.08        0.17      0.46 o 
 -18   3   1        0.48        0.22      0.44 o 
 -17   3   1       10.29        6.04      2.77 o 
 -16   3   1        7.23        2.68      1.04 o 
 -15   3   1        0.24        0.32      0.70 o 
 -14   3   1       24.61       20.22      1.61 o 
 -13   3   1       58.27       50.68      2.40 o 
 -12   3   1     1160.77     1115.73     18.89 o 
 -11   3   1       12.51       12.17      1.25 o 
 -10   3   1       66.03       61.16      1.87 o 
  -9   3   1       35.97       32.42      1.32 o 
  -8   3   1      761.11      730.80      9.34 o 
  -7   3   1      103.74      105.61      2.01 o 
  -6   3   1      167.77      157.82      2.59 o 
  -5   3   1        0.06        0.25      0.31 o 
  -4   3   1      576.80      605.95      5.74 o 
  -3   3   1      243.52      227.91      2.29 o 
  -2   3   1      524.24      540.02      4.61 o 
  -1   3   1        1.92        1.49      0.28 o 
   0   3   1      388.62      404.60      3.31 o 
   1   3   1      219.41      226.27      1.95 o 
   2   3   1        0.02        0.08      0.20 o 
   3   3   1        7.29        5.46      0.46 o 
   4   3   1      104.55       97.22      1.49 o 
   5   3   1       18.86       16.98      0.80 o 
   6   3   1      281.60      269.48      3.61 o 
   7   3   1      102.89      101.04      2.20 o 
   8   3   1      857.52      811.41     11.37 o 
   9   3   1      786.71      778.13     12.12 o 
  10   3   1      591.30      591.03      9.64 o 
  11   3   1      379.58      353.86      6.90 o 
  12   3   1        0.69        0.62      0.81 o 
  13   3   1       66.09       65.76      2.63 o 
  14   3   1      123.93      115.02      3.31 o 
  15   3   1        8.93        6.47      2.16 o 
  16   3   1       22.16       21.51      4.02 o 
  17   3   1       88.41       90.79      2.93 o 
  18   3   1        0.43        0.13      0.50 o 
 -16   4   1      103.53       75.67      2.58 o 
 -15   4   1        7.23        2.02      1.14 o 
 -14   4   1       37.10       48.86      2.43 o 
 -13   4   1        0.11        0.48      0.80 o 
 -12   4   1       84.06       84.21      3.24 o 
 -11   4   1        7.20        7.40      2.22 o 
 -10   4   1       83.85       85.31      4.20 o 
  -9   4   1       76.62       73.73      2.89 o 
  -8   4   1       16.74       18.45      1.57 o 
  -7   4   1       25.77       23.53      2.38 o 
  -6   4   1        4.39        2.45      0.94 o 
  -5   4   1       68.90       64.51      2.15 o 
  -4   4   1       51.38       47.47      2.18 o 
  -3   4   1       41.10       39.73      1.95 o 
  -2   4   1        8.00       10.15      1.63 o 
  -1   4   1        2.55        3.07      1.17 o 
   0   4   1      394.46      390.34      8.42 o 
   1   4   1      126.46      116.34      3.28 o 
   2   4   1      384.38      382.02      7.55 o 
   3   4   1       16.62       16.69      1.31 o 
   4   4   1        4.49        3.43      0.90 o 
   5   4   1      643.86      636.46     11.70 o 
   6   4   1      183.61      190.35      4.12 o 
   7   4   1       14.87       12.08      1.64 o 
   8   4   1        0.77        0.40      0.63 o 
   9   4   1       14.24       15.91      2.79 o 
  10   4   1        3.89        2.44      1.50 o 
  11   4   1       80.85       80.45      2.63 o 
  12   4   1        1.67        0.51      0.83 o 
  13   4   1        1.38        1.04      0.75 o 
  14   4   1       12.70       11.42      1.71 o 
  15   4   1      130.71      133.84      3.33 o 
 -10   5   1        6.98        4.21      0.82 o 
  -9   5   1       14.37       10.26      3.59 o 
  -8   5   1       23.72       21.49      1.92 o 
  -7   5   1       63.83       51.58      3.36 o 
  -6   5   1        7.62        7.81      1.51 o 
  -5   5   1       14.96       12.56      3.31 o 
  -4   5   1        0.37        0.67      0.83 o 
  -3   5   1        1.91        2.86      1.09 o 
  -2   5   1       14.63       17.89      1.87 o 
  -1   5   1       33.76       35.43      2.23 o 
   0   5   1        0.00        0.32      0.77 o 
   1   5   1      125.08      136.26      4.36 o 
   2   5   1       69.60       75.92      3.01 o 
   3   5   1        0.31       -0.04      0.46 o 
   4   5   1        6.59        6.01      1.57 o 
   5   5   1        3.18        1.47      1.30 o 
   6   5   1       11.57        6.61      2.43 o 
   7   5   1        0.11       -0.12      0.49 o 
   8   5   1       61.12       51.47      7.45 o 
   9   5   1       26.09       21.39      3.15 o 
 -23   0   2       42.02       46.86      2.54 o 
 -22   0   2       30.39       32.78      2.44 o 
 -21   0   2      189.87      206.79      6.97 o 
 -20   0   2       40.30       40.83      3.54 o 
 -19   0   2        8.54       12.02      5.71 o 
 -18   0   2       27.52       26.09      2.41 o 
 -17   0   2       60.44       53.84      3.07 o 
 -16   0   2        1.86        1.00      1.09 o 
 -15   0   2       42.31       37.53      1.78 o 
 -14   0   2      637.32      684.26     19.36 o 
 -13   0   2       42.21       49.95      1.62 o 
 -12   0   2     3488.20     3547.36    112.05 o 
 -11   0   2       11.68       13.65      0.54 o 
 -10   0   2      500.29      501.92      5.95 o 
  -9   0   2      463.36      462.76      6.48 o 
  -8   0   2       65.16       68.08      1.05 o 
  -7   0   2        2.73        5.38      0.96 o 
  -6   0   2       58.95       52.14      0.79 o 
  -5   0   2      157.86      135.45      1.11 o 
  -4   0   2     2525.04     2334.05     27.11 o 
  -3   0   2     1692.05     1546.97     15.11 o 
  -2   0   2     1095.99     1056.50      9.75 o 
  -1   0   2     7478.70     6853.65     76.93 o 
   0   0   2      175.01      185.37      1.42 o 
   1   0   2    18622.35    20909.44    272.00 o 
   2   0   2     3511.65     3076.72     47.89 o 
   3   0   2     1351.13     1314.67     28.19 o 
   4   0   2      502.11      429.59      4.60 o 
   5   0   2     6554.20     5768.88     64.28 o 
   6   0   2      523.81      505.83      4.39 o 
   7   0   2        0.54        0.31      0.13 o 
   8   0   2      901.77     1014.58     10.23 o 
   9   0   2      113.49      127.24      1.44 o 
  10   0   2       33.43       46.81      1.49 o 
  11   0   2      272.38      272.62      7.02 o 
  12   0   2        9.38       12.11      1.04 o 
  13   0   2      143.18      136.05      5.16 o 
  14   0   2       49.96       45.72      3.22 o 
  15   0   2       39.98       39.40      2.88 o 
  16   0   2        8.71        5.96      2.03 o 
  17   0   2      506.31      530.79     16.10 o 
  18   0   2      214.75      232.37      8.02 o 
  19   0   2        2.71        3.08      1.48 o 
  20   0   2      205.89      227.67      7.38 o 
  21   0   2      849.13      942.83     24.00 o 
 -23   1   2       48.66       53.18      1.81 o 
 -22   1   2        5.98        3.48      1.10 o 
 -21   1   2       12.25       14.93      2.81 o 
 -20   1   2        0.10        0.77      0.96 o 
 -19   1   2       25.07       22.81      2.58 o 
 -18   1   2       60.24       63.69      2.33 o 
 -17   1   2       55.51       56.11      2.16 o 
 -16   1   2      165.49      153.29      3.77 o 
 -15   1   2        3.57        3.65      0.59 o 
 -14   1   2       20.14       17.76      0.82 o 
 -13   1   2        2.47        2.30      0.41 o 
 -12   1   2        2.00        1.88      0.33 o 
 -11   1   2        7.28       11.35      0.79 o 
 -10   1   2      493.57      551.07      5.25 o 
  -9   1   2      332.42      345.16      2.82 o 
  -8   1   2     5804.31     5859.53     52.97 o 
  -7   1   2      133.01      136.32      1.02 o 
  -6   1   2     1489.15     1580.73     11.72 o 
  -5   1   2      633.91      606.85      4.13 o 
  -4   1   2     1694.84     1691.03     16.69 o 
  -3   1   2     4066.85     3655.12     26.50 o 
  -2   1   2     2534.77     2329.58     16.53 o 
  -1   1   2     1072.96     1104.76     10.49 o 
   0   1   2       78.86       75.17      0.51 o 
   1   1   2     1613.21     1592.76     10.92 o 
   2   1   2       25.34       26.10      0.33 o 
   3   1   2      214.59      221.68      1.41 o 
   4   1   2      333.25      357.52      2.29 o 
   5   1   2     1199.90     1282.33      9.12 o 
   6   1   2      108.05       90.61      0.75 o 
   7   1   2      389.09      395.48      2.76 o 
   8   1   2      128.69      107.75      1.11 o 
   9   1   2     1209.22     1157.37     12.42 o 
  10   1   2       63.90       65.00      1.14 o 
  11   1   2        0.06        0.04      0.34 o 
  12   1   2      164.82      171.39      3.93 o 
  13   1   2      173.86      167.30      4.28 o 
  14   1   2      357.19      362.12      7.65 o 
  15   1   2        1.40        1.86      0.86 o 
  16   1   2      299.14      298.71      6.80 o 
  17   1   2      497.83      503.65     10.92 o 
  18   1   2      253.18      259.16      6.13 o 
  19   1   2       20.82       21.18      2.44 o 
  20   1   2       18.52       19.93      1.46 o 
  21   1   2       48.65       55.39      3.93 o 
 -21   2   2       29.83       26.31      1.60 o 
 -20   2   2       16.66       16.15      1.77 o 
 -19   2   2       57.19       55.64      4.16 o 
 -18   2   2        7.58        5.72      1.26 o 
 -17   2   2       83.68       77.88      2.63 o 
 -16   2   2       33.45       40.83      1.94 o 
 -15   2   2       20.81       22.25      1.59 o 
 -14   2   2        0.40        0.33      0.50 o 
 -13   2   2      101.54      100.51      2.17 o 
 -12   2   2      233.48      227.95      3.56 o 
 -11   2   2       14.79       15.73      0.73 o 
 -10   2   2      233.11      242.25      3.11 o 
  -9   2   2      582.61      578.28      5.11 o 
  -8   2   2     1243.09     1247.99     10.10 o 
  -7   2   2      751.82      778.72      6.27 o 
  -6   2   2     2152.17     2410.76     21.14 o 
  -5   2   2        4.43        7.78      0.41 o 
  -4   2   2     1886.11     2041.34     15.95 o 
  -3   2   2      374.65      384.87      2.70 o 
  -2   2   2      213.08      201.29      1.48 o 
  -1   2   2      375.55      350.13      2.34 o 
   0   2   2        0.17        0.09      0.10 o 
   1   2   2       42.58       40.45      0.49 o 
   2   2   2      263.08      226.65      1.69 o 
   3   2   2      421.00      423.10      2.88 o 
   4   2   2       68.03       67.16      0.69 o 
   5   2   2       47.28       37.25      0.49 o 
   6   2   2       12.12       12.00      0.37 o 
   7   2   2       17.81       20.61      0.55 o 
   8   2   2       63.96       61.35      0.92 o 
   9   2   2       19.62       15.43      0.65 o 
  10   2   2      146.20      134.99      2.45 o 
  11   2   2        1.88        2.51      0.74 o 
  12   2   2      279.74      270.81      6.53 o 
  13   2   2      758.59      761.19     15.85 o 
  14   2   2      521.90      543.75     11.49 o 
  15   2   2       93.44       94.81      3.36 o 
  16   2   2       28.93       28.52      2.30 o 
  17   2   2        0.71        0.77      1.02 o 
  18   2   2       41.02       39.84      2.63 o 
  19   2   2        5.57        2.64      2.09 o 
  20   2   2        8.91        8.81      3.09 o 
 -19   3   2        0.11        0.25      0.45 o 
 -18   3   2        4.56        2.64      1.00 o 
 -17   3   2        0.23        0.15      0.72 o 
 -16   3   2       19.79       19.17      1.67 o 
 -15   3   2      125.25      130.89      3.76 o 
 -14   3   2      338.90      308.81      7.07 o 
 -13   3   2        8.52        5.72      1.24 o 
 -12   3   2     1538.88     1480.76     30.53 o 
 -11   3   2       12.02       12.26      1.20 o 
 -10   3   2       39.84       39.48      1.43 o 
  -9   3   2       11.64       12.31      0.95 o 
  -8   3   2       82.76       80.09      2.18 o 
  -7   3   2       28.23       27.40      1.27 o 
  -6   3   2        3.77        3.07      0.56 o 
  -5   3   2       54.00       53.71      1.61 o 
  -4   3   2       10.75       15.52      0.75 o 
  -3   3   2        2.74        6.53      0.84 o 
  -2   3   2      281.73      303.13      3.37 o 
  -1   3   2      265.49      262.83      2.90 o 
   0   3   2      826.47      829.57      7.55 o 
   1   3   2      241.81      243.17      3.06 o 
   2   3   2       24.09       24.27      0.76 o 
   3   3   2       34.86       33.78      0.84 o 
   4   3   2        2.46        3.19      0.49 o 
   5   3   2       18.78       19.50      0.92 o 
   6   3   2        0.12        0.00      0.26 o 
   7   3   2       61.20       59.50      1.67 o 
   8   3   2     1372.94     1298.88     18.61 o 
   9   3   2        3.94        4.51      0.91 o 
  10   3   2      662.90      649.59     10.62 o 
  11   3   2       19.10       19.36      1.56 o 
  12   3   2        1.37        1.63      0.93 o 
  13   3   2        8.51        5.72      1.87 o 
  14   3   2       10.89        6.70      3.04 o 
  15   3   2       10.74        6.09      2.76 o 
  16   3   2       15.03       10.91      4.83 o 
  17   3   2        0.17        0.27      0.67 o 
  18   3   2       10.14        7.08      1.33 o 
 -16   4   2      444.08      426.94     16.18 o 
 -15   4   2        9.34        7.95      3.39 o 
 -14   4   2        7.93        6.90      1.39 o 
 -13   4   2       34.98       33.86      2.11 o 
 -12   4   2      104.94       98.81      5.20 o 
 -11   4   2       89.93       90.67      5.31 o 
 -10   4   2       82.18       68.62      2.75 o 
  -9   4   2      146.21      129.78      3.95 o 
  -8   4   2      175.66      181.01      4.56 o 
  -7   4   2        4.24        3.65      0.97 o 
  -6   4   2        2.51        3.16      0.95 o 
  -5   4   2        9.52        9.50      1.54 o 
  -4   4   2        2.38        1.66      0.95 o 
  -3   4   2        4.20        3.38      1.15 o 
  -2   4   2        2.58        2.84      1.23 o 
  -1   4   2        3.85        2.89      1.18 o 
   0   4   2       19.21       16.58      4.52 o 
   1   4   2       78.48       80.91      2.78 o 
   2   4   2        0.80        0.83      0.77 o 
   3   4   2      139.52      130.54      3.44 o 
   4   4   2     1304.18     1314.61     21.13 o 
   5   4   2        2.35        2.64      0.94 o 
   6   4   2      363.73      377.44      6.87 o 
   7   4   2       56.87       56.43      2.64 o 
   8   4   2       33.50       34.56      1.76 o 
   9   4   2        0.98        1.11      0.90 o 
  10   4   2       90.04       94.15      2.90 o 
  11   4   2       10.85        8.28      1.58 o 
  12   4   2       74.55       73.65      2.59 o 
  13   4   2      129.58      125.45      3.45 o 
  14   4   2        0.00        0.05      0.35 o 
  -9   5   2       26.00       22.64      1.25 o 
  -8   5   2        2.68        1.44      0.88 o 
  -7   5   2        2.77        3.99      1.07 o 
  -6   5   2      110.03      102.64      3.73 o 
  -5   5   2       22.53       19.64      1.81 o 
  -4   5   2      276.12      307.40      7.00 o 
  -3   5   2       54.20       58.99      2.60 o 
  -2   5   2       67.08       78.71      3.02 o 
  -1   5   2        0.46        0.68      0.91 o 
   0   5   2      208.18      219.32      5.46 o 
   1   5   2      155.28      162.46      4.45 o 
   2   5   2      280.93      304.60      8.14 o 
   3   5   2       17.62       20.34      2.38 o 
   4   5   2       62.10       71.13      3.23 o 
   5   5   2       59.23       67.44      3.30 o 
   6   5   2       20.09       20.53      1.85 o 
   7   5   2      133.52      128.88      8.03 o 
   8   5   2       32.19       40.90      2.71 o 
   9   5   2        0.10       -0.06      0.58 o 
 -23   1   3       30.36       35.67      1.52 o 
 -22   1   3       14.27       16.09      1.28 o 
 -21   1   3       94.67       94.63      3.40 o 
 -20   1   3       22.06       24.14      1.59 o 
 -19   1   3        7.10        4.57      1.31 o 
 -18   1   3      160.21      154.56      3.47 o 
 -17   1   3       18.23       18.42      1.15 o 
 -16   1   3      348.25      326.16      5.16 o 
 -15   1   3       22.11       23.18      1.10 o 
 -14   1   3       44.92       42.90      1.35 o 
 -13   1   3        7.43        7.41      1.13 o 
 -12   1   3      189.94      201.13      2.41 o 
 -11   1   3       97.77       96.75      1.36 o 
 -10   1   3      740.37      795.02      7.21 o 
  -9   1   3      590.01      663.66      7.49 o 
  -8   1   3      356.34      395.24      2.76 o 
  -7   1   3      446.30      477.92      3.32 o 
  -6   1   3      106.76       97.40      0.70 o 
  -5   1   3      538.50      547.69      3.48 o 
  -4   1   3      292.65      289.82      1.99 o 
  -3   1   3     1396.97     1481.02     11.78 o 
  -2   1   3       72.17       87.35      0.80 o 
  -1   1   3      422.26      406.61      2.82 o 
   0   1   3      869.11      805.51      5.44 o 
   1   1   3     1789.54     1841.05     21.25 o 
   2   1   3        0.15        0.16      0.04 o 
   3   1   3       11.42        7.82      0.15 o 
   4   1   3     1369.02     1511.00     12.07 o 
   5   1   3       66.28       54.75      0.66 o 
   6   1   3       71.62       89.45      0.92 o 
   7   1   3      210.32      215.99      1.87 o 
   8   1   3      174.57      202.52      2.56 o 
   9   1   3       29.16       25.74      0.66 o 
  10   1   3      177.97      181.36      3.52 o 
  11   1   3      189.82      180.92      3.64 o 
  12   1   3      416.83      402.09      7.60 o 
  13   1   3        8.45        8.10      1.28 o 
  14   1   3        1.37        1.30      0.83 o 
  15   1   3       30.47       29.38      2.11 o 
  16   1   3        1.40        1.49      1.04 o 
  17   1   3      308.01      319.29      9.19 o 
  18   1   3        0.04        0.20      0.78 o 
  19   1   3       24.41       25.16      2.03 o 
  20   1   3       18.02       24.21      2.14 o 
 -22   2   3       49.20       54.68      2.07 o 
 -21   2   3       27.38       22.58      2.33 o 
 -20   2   3       43.58       38.05      1.70 o 
 -19   2   3        5.01        4.83      0.90 o 
 -18   2   3      107.15       92.87      2.91 o 
 -17   2   3      139.03      120.28      3.82 o 
 -16   2   3        4.14        2.50      0.89 o 
 -15   2   3       20.15       19.56      1.17 o 
 -14   2   3        1.99        2.07      0.69 o 
 -13   2   3        0.84        0.94      0.56 o 
 -12   2   3      191.63      179.40      3.09 o 
 -11   2   3       16.76       12.68      1.25 o 
 -10   2   3       50.11       52.25      1.23 o 
  -9   2   3      824.69      842.01      7.50 o 
  -8   2   3       77.65       92.31      3.41 o 
  -7   2   3      650.17      661.86      5.39 o 
  -6   2   3        2.82        0.79      0.19 o 
  -5   2   3      988.24     1080.33      8.55 o 
  -4   2   3       95.98       89.81      0.84 o 
  -3   2   3      223.47      252.02      2.08 o 
  -2   2   3        5.75        8.21      0.27 o 
  -1   2   3        0.67        0.70      0.18 o 
   0   2   3     1157.05     1249.21      9.93 o 
   1   2   3      338.07      345.42      2.49 o 
   2   2   3      119.97      139.91      1.16 o 
   3   2   3        9.44       12.58      0.34 o 
   4   2   3      490.00      450.29      4.84 o 
   5   2   3      557.73      555.43      5.27 o 
   6   2   3        2.21        4.50      0.39 o 
   7   2   3       30.35       28.82      0.73 o 
   8   2   3       10.09        7.88      0.56 o 
   9   2   3       86.78       77.70      1.63 o 
  10   2   3       80.59       81.21      2.54 o 
  11   2   3        3.70        3.73      1.09 o 
  12   2   3      133.70      128.20      4.00 o 
  13   2   3     1141.11     1151.62     22.61 o 
  14   2   3      312.75      309.43      7.24 o 
  15   2   3        2.54        1.82      1.26 o 
  16   2   3      176.99      180.86      5.82 o 
  17   2   3       11.72        7.07      2.79 o 
  18   2   3        5.79        2.30      2.19 o 
  19   2   3        3.15        0.80      0.79 o 
 -19   3   3        9.22        8.28      2.01 o 
 -18   3   3       10.45        4.45      1.61 o 
 -17   3   3        4.22        5.45      1.37 o 
 -16   3   3       10.82       11.74      1.58 o 
 -15   3   3       31.04       34.73      2.50 o 
 -14   3   3      116.64       88.64      3.56 o 
 -13   3   3      832.92      723.18     13.93 o 
 -12   3   3       25.03       24.85      1.75 o 
 -11   3   3      144.59      144.65      4.04 o 
 -10   3   3      141.41      135.01      3.77 o 
  -9   3   3       35.44       38.31      1.76 o 
  -8   3   3      100.62      102.61      2.60 o 
  -7   3   3       11.57       11.43      1.01 o 
  -6   3   3      203.26      204.38      4.19 o 
  -5   3   3        0.08        0.76      0.55 o 
  -4   3   3      258.46      267.72      4.22 o 
  -3   3   3      216.77      237.62      3.58 o 
  -2   3   3       65.24       73.79      1.48 o 
  -1   3   3      703.66      750.01      8.71 o 
   0   3   3        4.57        4.59      0.49 o 
   1   3   3       86.64       91.07      1.46 o 
   2   3   3        4.27        4.66      0.55 o 
   3   3   3        6.60        6.31      1.04 o 
   4   3   3       83.61       74.51      2.30 o 
   5   3   3       13.16       16.78      1.30 o 
   6   3   3      132.50      144.59      3.33 o 
   7   3   3       18.70       20.52      1.35 o 
   8   3   3       30.39       31.46      1.70 o 
   9   3   3     1658.95     1603.40     29.14 o 
  10   3   3      368.52      360.84      7.46 o 
  11   3   3        0.02        0.10      0.64 o 
  12   3   3       12.53        4.69      4.45 o 
  13   3   3        0.06        0.16      0.84 o 
  14   3   3       21.21       23.89      2.57 o 
  15   3   3        1.73        1.71      1.15 o 
  16   3   3       22.63       23.31      2.70 o 
  17   3   3       33.67       35.31      2.33 o 
 -16   4   3      294.36      316.66     13.04 o 
 -15   4   3        5.93        1.09      0.90 o 
 -14   4   3        0.03        0.17      0.64 o 
 -13   4   3       29.85       24.88      2.51 o 
 -12   4   3        1.26       -0.62      1.21 o 
 -11   4   3       37.57       41.92      2.68 o 
 -10   4   3       49.45       39.66      2.56 o 
  -9   4   3        2.80        1.43      1.00 o 
  -8   4   3      184.36      180.75      4.20 o 
  -7   4   3       34.90       39.97      1.78 o 
  -6   4   3        0.29        0.08      0.53 o 
  -5   4   3        0.79        0.86      0.83 o 
  -4   4   3       27.92       21.88      3.01 o 
  -3   4   3        0.26        0.67      0.89 o 
  -2   4   3       54.53       55.19      2.76 o 
  -1   4   3       20.63       21.38      2.05 o 
   0   4   3      160.36      159.32      3.96 o 
   1   4   3        1.67        1.71      0.95 o 
   2   4   3       41.75       47.32      2.51 o 
   3   4   3      115.03      111.05      3.33 o 
   4   4   3      351.77      342.34      6.65 o 
   5   4   3      171.51      168.01      4.09 o 
   6   4   3      623.15      623.87     10.61 o 
   7   4   3        7.30        6.06      1.19 o 
   8   4   3       24.46       22.85      1.67 o 
   9   4   3       12.55       12.34      2.04 o 
  10   4   3        6.26        4.19      1.11 o 
  11   4   3        6.28        4.31      0.99 o 
  12   4   3      132.76      129.62      3.61 o 
  13   4   3       28.13       29.54      3.17 o 
  14   4   3        1.40        0.70      0.75 o 
 -10   5   3       32.64       26.75      2.22 o 
  -9   5   3        0.07        0.10      0.48 o 
  -8   5   3       12.45       13.59      1.22 o 
  -7   5   3       39.39       37.13      1.96 o 
  -6   5   3       39.96       37.25      3.57 o 
  -5   5   3        8.26        6.17      2.07 o 
  -4   5   3       86.46       92.39      3.09 o 
  -3   5   3        4.82        4.29      1.32 o 
  -2   5   3        0.67        0.17      0.66 o 
  -1   5   3        7.69        5.67      1.90 o 
   0   5   3      232.95      248.79      7.18 o 
   1   5   3       49.14       54.46      3.47 o 
   2   5   3      117.73      128.53      6.04 o 
   3   5   3       81.50       84.06      3.45 o 
   4   5   3        1.21        0.63      0.87 o 
   5   5   3        3.24        3.16      1.14 o 
   6   5   3        0.63        0.73      0.90 o 
   7   5   3       51.52       49.19      4.17 o 
   8   5   3        5.67        2.59      1.19 o 
 -23   0   4        0.45        0.48      0.74 o 
 -22   0   4       54.15       60.22      3.02 o 
 -21   0   4       49.33       55.63      2.54 o 
 -20   0   4        1.79        1.34      0.78 o 
 -19   0   4       20.97       19.77      1.85 o 
 -18   0   4        1.30        2.17      1.08 o 
 -17   0   4      233.29      250.07      8.71 o 
 -16   0   4      164.25      161.16      4.35 o 
 -15   0   4      195.02      184.86      5.02 o 
 -14   0   4      929.22      938.51     18.91 o 
 -13   0   4     1123.07     1172.74     22.64 o 
 -12   0   4      523.74      573.82      9.57 o 
 -11   0   4     1165.97     1224.02     22.56 o 
 -10   0   4       17.00       19.07      0.77 o 
  -9   0   4       58.19       60.48      1.17 o 
  -8   0   4       12.13        8.15      0.34 o 
  -7   0   4      263.55      254.26      2.60 o 
  -6   0   4     1172.86     1106.44     13.61 o 
  -5   0   4     4387.24     4426.89     51.34 o 
  -4   0   4     3667.00     3452.30     38.25 o 
  -3   0   4      387.62      439.05      4.31 o 
  -2   0   4     1411.92     1481.70     18.49 o 
  -1   0   4      455.27      422.77      4.95 o 
   0   0   4     1059.69     1079.41      9.56 o 
   1   0   4     1308.38     1304.34     12.56 o 
   2   0   4       14.46       16.10      0.30 o 
   3   0   4        0.00       -0.01      0.09 o 
   4   0   4      183.27      198.87      2.26 o 
   5   0   4      779.70      777.65      9.70 o 
   6   0   4      218.62      204.40      2.51 o 
   7   0   4     1530.34     1648.85     19.98 o 
   8   0   4     2739.44     3031.66     43.18 o 
   9   0   4     1955.62     2202.97     31.28 o 
  10   0   4       88.08      105.08      3.30 o 
  11   0   4      161.14      164.29      5.32 o 
  12   0   4      142.80      147.86      5.94 o 
  13   0   4       15.67        9.60      7.92 o 
  14   0   4        0.19        0.03      0.73 o 
  15   0   4        0.14        0.57      1.31 o 
  16   0   4      167.58      177.65      6.53 o 
  17   0   4      100.42      101.36      5.98 o 
  18   0   4       14.15       10.46      1.83 o 
  19   0   4        0.49        0.34      0.79 o 
  20   0   4       69.72       68.26     10.70 o 
 -23   1   4        0.42        0.37      0.55 o 
 -22   1   4      123.37      116.67      6.48 o 
 -21   1   4       99.60       96.84      4.72 o 
 -20   1   4        2.47        2.06      0.72 o 
 -19   1   4        9.85        7.78      2.20 o 
 -18   1   4       70.00       66.64      1.89 o 
 -17   1   4      121.39      123.08      2.65 o 
 -16   1   4      148.61      146.23      2.80 o 
 -15   1   4       43.84       39.67      1.35 o 
 -14   1   4        0.85        0.77      0.46 o 
 -13   1   4      128.83      132.11      2.90 o 
 -12   1   4        9.68       11.23      0.70 o 
 -11   1   4        0.06        0.44      0.27 o 
 -10   1   4      400.93      414.26      4.15 o 
  -9   1   4        3.82        2.33      0.32 o 
  -8   1   4      178.16      160.15      1.68 o 
  -7   1   4      540.61      560.73      3.91 o 
  -6   1   4      536.07      572.53      4.13 o 
  -5   1   4       54.64       48.60      0.51 o 
  -4   1   4       76.99       68.26      0.85 o 
  -3   1   4      487.39      471.47      3.15 o 
  -2   1   4      352.79      326.80      2.47 o 
  -1   1   4      422.35      454.31      3.43 o 
   0   1   4     1130.00     1159.68      8.93 o 
   1   1   4      153.80      169.11      1.23 o 
   2   1   4      231.57      240.13      1.82 o 
   3   1   4      436.24      444.32      3.65 o 
   4   1   4      559.14      664.63      4.89 o 
   5   1   4     1327.08     1456.05     11.67 o 
   6   1   4      210.69      229.02      2.05 o 
   7   1   4       42.92       42.99      0.73 o 
   8   1   4      122.88      129.17      1.58 o 
   9   1   4      305.23      291.03      3.84 o 
  10   1   4       20.96       19.60      1.00 o 
  11   1   4      139.85      145.76      4.14 o 
  12   1   4      319.80      337.21      8.24 o 
  13   1   4      142.85      153.07      5.13 o 
  14   1   4       10.81       10.75      1.69 o 
  15   1   4       49.19       52.93      3.14 o 
  16   1   4       17.97       21.03      2.29 o 
  17   1   4       40.56       41.20      2.69 o 
  18   1   4        1.18        1.70      1.06 o 
  19   1   4        0.16       -0.08      0.51 o 
  20   1   4       22.11       24.03      4.45 o 
 -22   2   4      114.93      115.13      3.67 o 
 -21   2   4       21.22       19.30      2.20 o 
 -20   2   4      141.72      147.32      4.31 o 
 -19   2   4       25.50       25.64      2.22 o 
 -18   2   4      245.92      206.62      7.72 o 
 -17   2   4       22.94       24.73      1.56 o 
 -16   2   4       81.98       71.52      2.19 o 
 -15   2   4       19.85       19.01      1.32 o 
 -14   2   4        1.91        0.74      0.52 o 
 -13   2   4      117.21      117.66      2.68 o 
 -12   2   4        4.67        2.65      0.62 o 
 -11   2   4        0.59        0.71      0.46 o 
 -10   2   4      318.35      329.86      6.50 o 
  -9   2   4        2.59        6.14      1.08 o 
  -8   2   4        0.05        0.11      0.24 o 
  -7   2   4       26.46       29.97      0.67 o 
  -6   2   4      217.05      210.20      2.21 o 
  -5   2   4      217.71      250.41      2.54 o 
  -4   2   4       49.60       42.81      0.88 o 
  -3   2   4      547.77      537.47      4.63 o 
  -2   2   4       65.66       61.78      0.86 o 
  -1   2   4       11.41       13.64      0.48 o 
   0   2   4      939.79     1084.24      9.24 o 
   1   2   4      585.54      585.26      4.80 o 
   2   2   4        3.46        6.55      0.56 o 
   3   2   4      185.96      208.82      2.18 o 
   4   2   4     2384.18     2630.57     24.54 o 
   5   2   4       60.69       57.36      0.91 o 
   6   2   4      115.42      128.31      2.16 o 
   7   2   4        4.81        5.23      0.86 o 
   8   2   4        4.11        4.46      0.86 o 
   9   2   4       55.47       54.46      2.16 o 
  10   2   4        8.09        7.28      1.59 o 
  11   2   4        0.13        0.69      1.02 o 
  12   2   4       25.33       24.44      2.71 o 
  13   2   4       33.82       29.76      2.63 o 
  14   2   4        2.53        2.33      1.67 o 
  15   2   4       83.98       84.03      4.68 o 
  16   2   4       25.07       28.88      3.30 o 
  17   2   4       91.18      103.55      4.61 o 
  18   2   4       37.62       43.23      2.74 o 
 -19   3   4        3.64        2.27      1.10 o 
 -18   3   4       10.13        6.65      1.74 o 
 -17   3   4        2.03        3.83      1.42 o 
 -16   3   4        7.61        7.25      1.40 o 
 -15   3   4        5.35        6.44      1.33 o 
 -14   3   4       20.33       11.69      2.80 o 
 -13   3   4      169.87      156.00      4.16 o 
 -12   3   4       75.17       60.69      2.66 o 
 -11   3   4       43.65       44.11      2.31 o 
 -10   3   4       80.87       88.33      3.12 o 
  -9   3   4        7.84       10.02      1.32 o 
  -8   3   4       22.31       21.26      1.59 o 
  -7   3   4        0.02        0.53      0.61 o 
  -6   3   4       61.41       61.48      1.95 o 
  -5   3   4       58.52       58.39      1.87 o 
  -4   3   4      223.11      230.37      4.40 o 
  -3   3   4        1.55        0.98      0.57 o 
  -2   3   4        6.27        8.86      1.10 o 
  -1   3   4        8.74        7.11      0.96 o 
   0   3   4       34.72       34.85      1.08 o 
   1   3   4       42.85       42.18      1.56 o 
   2   3   4        1.23        1.35      0.70 o 
   3   3   4        0.97        0.93      0.66 o 
   4   3   4       40.08       43.49      1.79 o 
   5   3   4      131.20      125.84      3.22 o 
   6   3   4        2.39        3.85      0.91 o 
   7   3   4        8.44        8.09      1.17 o 
   8   3   4      373.10      360.85      6.66 o 
   9   3   4      565.14      525.62     13.91 o 
  10   3   4       97.14       95.50      3.67 o 
  11   3   4       62.73       59.45      3.18 o 
  12   3   4        1.35        1.69      1.30 o 
  13   3   4        5.60        6.47      2.34 o 
  14   3   4        8.41        7.30      1.89 o 
  15   3   4        6.04        4.89      1.88 o 
  16   3   4        0.05        0.20      0.86 o 
 -16   4   4       15.39       11.99      3.72 o 
 -15   4   4       20.67       15.69      2.05 o 
 -14   4   4      130.45      118.80      3.25 o 
 -13   4   4        1.07        2.10      1.23 o 
 -12   4   4       13.43       15.73      1.74 o 
 -11   4   4        0.07        0.07      0.61 o 
 -10   4   4      129.47      112.42      3.94 o 
  -9   4   4       79.47       67.11      2.72 o 
  -8   4   4        5.77        7.74      1.37 o 
  -7   4   4        0.04        0.42      0.71 o 
  -6   4   4       33.64       32.92      1.90 o 
  -5   4   4        6.62        9.55      1.38 o 
  -4   4   4      147.36      140.78      3.83 o 
  -3   4   4        2.27        2.03      1.08 o 
  -2   4   4       73.16       75.50      3.20 o 
  -1   4   4       70.26       66.31      2.84 o 
   0   4   4       16.02       17.12      2.15 o 
   1   4   4        0.15        0.34      0.83 o 
   2   4   4        0.71        0.96      0.98 o 
   3   4   4       18.38       17.52      1.77 o 
   4   4   4        3.17        2.94      1.08 o 
   5   4   4      787.22      784.86     13.16 o 
   6   4   4      137.47      136.32      3.51 o 
   7   4   4       13.24       13.33      1.36 o 
   8   4   4       46.55       48.63      2.03 o 
   9   4   4        0.57        0.15      0.50 o 
  10   4   4        4.62        3.67      1.10 o 
  11   4   4        0.32        0.30      0.82 o 
  12   4   4      133.16      132.96      4.70 o 
  13   4   4       51.09       52.53      2.59 o 
  -9   5   4        6.45        1.62      0.69 o 
  -8   5   4       49.35       45.61      1.82 o 
  -7   5   4        6.49        2.75      1.64 o 
  -6   5   4       48.27       43.92      4.34 o 
  -5   5   4       15.77       11.97      2.24 o 
  -4   5   4        6.15        7.05      2.39 o 
  -3   5   4        4.31        3.04      1.07 o 
  -2   5   4       15.50       14.67      2.06 o 
  -1   5   4       52.59       51.56      2.83 o 
   0   5   4      218.88      228.87      6.40 o 
   1   5   4      415.97      456.66     11.22 o 
   2   5   4      511.05      558.14     13.11 o 
   3   5   4       54.38       59.19      2.82 o 
   4   5   4       45.23       49.85      2.94 o 
   5   5   4      112.03      116.57      3.59 o 
   6   5   4        6.11        3.95      1.14 o 
 -23   1   5        9.48        7.91      1.95 o 
 -22   1   5       50.49       46.51      1.86 o 
 -21   1   5       36.32       39.55      1.48 o 
 -20   1   5       91.20       90.65      2.33 o 
 -19   1   5      119.18      118.55      2.87 o 
 -18   1   5       34.11       35.92      1.60 o 
 -17   1   5      202.91      200.68      3.84 o 
 -16   1   5       12.88       12.33      1.80 o 
 -15   1   5       69.55       71.34      1.93 o 
 -14   1   5        5.44        5.63      0.78 o 
 -13   1   5       80.72       78.25      2.13 o 
 -12   1   5       28.94       33.17      1.30 o 
 -11   1   5        1.68        1.14      0.46 o 
 -10   1   5      310.52      323.39      3.65 o 
  -9   1   5      783.69      866.92      8.94 o 
  -8   1   5      437.69      441.76      5.02 o 
  -7   1   5       64.13       64.20      0.74 o 
  -6   1   5      178.75      172.68      1.53 o 
  -5   1   5        1.25        1.76      0.21 o 
  -4   1   5      455.19      485.34      3.87 o 
  -3   1   5        0.26        0.26      0.14 o 
  -2   1   5      255.02      266.96      2.22 o 
  -1   1   5       52.01       42.30      0.57 o 
   0   1   5     3487.00     3917.02     35.57 o 
   1   1   5      207.28      207.08      1.74 o 
   2   1   5       95.27       99.10      1.00 o 
   3   1   5      353.33      384.64      3.35 o 
   4   1   5      368.71      400.27      3.59 o 
   5   1   5      969.02     1094.50     10.87 o 
   6   1   5        1.63        2.53      0.34 o 
   7   1   5        6.31        4.84      0.45 o 
   8   1   5       18.10       17.86      0.86 o 
   9   1   5        0.21        0.53      0.41 o 
  10   1   5       10.26        9.25      1.25 o 
  11   1   5       40.79       41.88      2.31 o 
  12   1   5      116.04      107.27      4.12 o 
  13   1   5      289.71      278.29      8.62 o 
  14   1   5       30.48       30.83      2.24 o 
  15   1   5        0.33        0.61      1.12 o 
  16   1   5       15.25       11.03      1.50 o 
  17   1   5        0.72        0.79      0.84 o 
  18   1   5        4.57        2.88      1.61 o 
  19   1   5        2.15        1.43      0.82 o 
 -21   2   5       81.74       80.54     11.00 o 
 -20   2   5       60.03       55.01      4.02 o 
 -19   2   5        0.03        0.16      0.47 o 
 -18   2   5       18.95        9.88      2.30 o 
 -17   2   5       93.97       91.66      2.74 o 
 -16   2   5      156.27      145.78      3.26 o 
 -15   2   5       60.38       60.32      2.02 o 
 -14   2   5       84.13       81.84      2.59 o 
 -13   2   5      207.22      199.22      4.03 o 
 -12   2   5        2.16        2.95      0.85 o 
 -11   2   5       15.03       17.96      1.09 o 
 -10   2   5        0.59        1.37      0.57 o 
  -9   2   5      431.03      399.37      8.16 o 
  -8   2   5       27.98       25.41      1.11 o 
  -7   2   5        3.61        3.30      0.41 o 
  -6   2   5        7.16        6.84      0.68 o 
  -5   2   5       29.04       29.58      0.73 o 
  -4   2   5      308.99      304.71      3.31 o 
  -3   2   5        5.00        7.83      0.55 o 
  -2   2   5       93.53       87.50      1.07 o 
  -1   2   5       39.75       43.64      0.72 o 
   0   2   5       46.66       47.59      0.83 o 
   1   2   5      833.55      912.16      8.12 o 
   2   2   5      536.09      568.24      5.21 o 
   3   2   5       25.91       30.10      0.74 o 
   4   2   5      316.66      339.24      4.20 o 
   5   2   5      186.96      171.89      2.50 o 
   6   2   5       32.77       31.61      1.65 o 
   7   2   5        9.95       13.84      1.75 o 
   8   2   5       53.40       55.69      2.12 o 
   9   2   5       24.11       20.14      1.59 o 
  10   2   5        8.58        8.07      1.67 o 
  11   2   5        8.34        6.40      1.98 o 
  12   2   5       28.71       26.86      3.54 o 
  13   2   5        9.67       12.79      2.45 o 
  14   2   5       18.71       19.89      2.81 o 
  15   2   5        1.24        1.04      1.47 o 
  16   2   5        6.64        5.88      1.67 o 
  17   2   5       48.60       59.23      3.54 o 
 -19   3   5        6.82        3.37      1.52 o 
 -18   3   5        1.75        0.26      0.45 o 
 -17   3   5       94.24       85.75      3.02 o 
 -16   3   5        4.02        2.83      1.04 o 
 -15   3   5        0.54        1.74      0.96 o 
 -14   3   5      117.14      109.67      3.72 o 
 -13   3   5      150.75      128.46      4.16 o 
 -12   3   5      111.81       98.25      3.39 o 
 -11   3   5      166.37      176.60      4.78 o 
 -10   3   5       53.60       45.76      2.17 o 
  -9   3   5       38.93       33.76      1.65 o 
  -8   3   5      348.18      338.66      7.16 o 
  -7   3   5       29.49       28.43      1.71 o 
  -6   3   5       32.95       34.48      1.62 o 
  -5   3   5      327.80      338.69      6.45 o 
  -4   3   5       27.91       31.13      1.55 o 
  -3   3   5      527.46      540.94      8.52 o 
  -2   3   5      122.52      128.69      2.83 o 
  -1   3   5        0.65        0.98      0.60 o 
   0   3   5       22.67       27.41      1.41 o 
   1   3   5        3.88        3.79      0.84 o 
   2   3   5       14.13       14.29      1.74 o 
   3   3   5       73.08       72.20      2.38 o 
   4   3   5       69.04       70.97      2.40 o 
   5   3   5        1.76        1.83      0.85 o 
   6   3   5      134.11      128.09      3.33 o 
   7   3   5       12.71       14.81      1.41 o 
   8   3   5      296.32      297.58      6.54 o 
   9   3   5       41.79       38.97      2.17 o 
  10   3   5       27.62       28.29      2.90 o 
  11   3   5       26.26       25.14      2.67 o 
  12   3   5       21.38       21.79      2.71 o 
  13   3   5       20.24       18.41      4.35 o 
  14   3   5      199.33      231.01      7.65 o 
  15   3   5       34.13       36.01      2.87 o 
 -16   4   5       23.46       23.94      1.74 o 
 -15   4   5      119.70      121.69      3.15 o 
 -14   4   5       20.81       24.42      1.79 o 
 -13   4   5       18.40       17.76      1.40 o 
 -12   4   5       31.21       38.91      1.91 o 
 -11   4   5        3.78        3.86      1.13 o 
 -10   4   5       35.45       39.35      2.07 o 
  -9   4   5       19.73       15.33      1.55 o 
  -8   4   5      164.58      154.40      3.93 o 
  -7   4   5        4.68        5.01      1.07 o 
  -6   4   5        3.19        6.05      1.29 o 
  -5   4   5      107.72      109.97      3.24 o 
  -4   4   5        3.18        2.08      0.92 o 
  -3   4   5        1.41        1.08      0.78 o 
  -2   4   5      153.65      162.53      5.90 o 
  -1   4   5       35.55       43.82      3.39 o 
   0   4   5      361.80      370.62      9.07 o 
   1   4   5      145.45      142.08      4.38 o 
   2   4   5       62.33       64.73      2.95 o 
   3   4   5       58.92       60.37      2.60 o 
   4   4   5       31.69       35.69      2.13 o 
   5   4   5       91.45       91.79      2.96 o 
   6   4   5        0.38        0.64      0.86 o 
   7   4   5       27.40       26.08      1.70 o 
   8   4   5        1.54        0.92      0.80 o 
   9   4   5        1.25        1.16      0.85 o 
  10   4   5        0.61        1.11      1.04 o 
  11   4   5       40.49       37.59      3.07 o 
  12   4   5       29.67       34.54      2.42 o 
  -8   5   5        0.54        0.01      0.28 o 
  -7   5   5        8.25        3.02      1.74 o 
  -6   5   5        6.60        1.70      0.89 o 
  -5   5   5        0.12       -0.11      0.56 o 
  -4   5   5       19.53       22.19      2.05 o 
  -3   5   5        7.09        4.11      1.59 o 
  -2   5   5        0.98        0.76      1.15 o 
  -1   5   5        0.76        0.64      0.99 o 
   0   5   5        0.05        0.53      0.88 o 
   1   5   5       90.85       94.19      3.45 o 
   2   5   5       61.50       64.74      3.08 o 
   3   5   5       60.51       64.88      3.22 o 
   4   5   5      110.44      118.40      3.78 o 
   5   5   5        5.24        2.60      1.37 o 
 -23   0   6      113.01      124.28      5.49 o 
 -22   0   6        1.22        0.79      0.61 o 
 -21   0   6       31.10       33.65      1.96 o 
 -20   0   6        5.93        4.35      2.12 o 
 -19   0   6        1.92        1.37      1.14 o 
 -18   0   6      115.74      112.67      3.72 o 
 -17   0   6      786.23      768.40     27.09 o 
 -16   0   6       15.00       13.56      1.45 o 
 -15   0   6      150.69      149.02      4.33 o 
 -14   0   6      254.87      257.48     11.41 o 
 -13   0   6       19.68       23.59      1.87 o 
 -12   0   6      212.72      210.97      5.15 o 
 -11   0   6        3.54        2.09      0.98 o 
 -10   0   6       32.56       31.22      0.94 o 
  -9   0   6       56.08       56.71      1.18 o 
  -8   0   6      445.66      470.19     14.06 o 
  -7   0   6      411.41      428.88      5.95 o 
  -6   0   6      346.30      342.29      4.33 o 
  -5   0   6      498.30      486.83      6.00 o 
  -4   0   6     9606.56    10114.93    139.32 o 
  -3   0   6        1.53        0.65      0.22 o 
  -2   0   6       13.06       14.82      0.47 o 
  -1   0   6        1.20        0.45      0.17 o 
   0   0   6      439.82      388.36      8.11 o 
   1   0   6       57.26       60.14      2.49 o 
   2   0   6        4.56        5.18      0.91 o 
   3   0   6      150.49      171.09      4.01 o 
   4   0   6       16.40       15.62      0.68 o 
   5   0   6       16.48       10.23      1.00 o 
   6   0   6       35.71       39.13      1.21 o 
   7   0   6        7.53        8.40      2.03 o 
   8   0   6       26.29       28.94      2.03 o 
   9   0   6      267.25      264.69      7.88 o 
  10   0   6        6.25        6.17      2.50 o 
  11   0   6       44.24       44.14      3.24 o 
  12   0   6        1.14        0.82      1.51 o 
  13   0   6       10.92        9.11      3.91 o 
  14   0   6        0.07        1.23      1.71 o 
  15   0   6        0.40        0.48      2.12 o 
  16   0   6      273.63      271.83     11.83 o 
  17   0   6       52.95       52.12      3.70 o 
  18   0   6      389.50      372.41     12.49 o 
 -22   1   6        0.00       -0.06      0.32 o 
 -21   1   6      216.37      208.08      3.56 o 
 -20   1   6       22.85       21.61      1.15 o 
 -19   1   6       72.53       75.86      2.07 o 
 -18   1   6       39.19       37.94      1.71 o 
 -17   1   6       22.09       21.34      1.23 o 
 -16   1   6       22.61       25.01      1.43 o 
 -15   1   6        1.32        2.05      0.70 o 
 -14   1   6      220.95      214.49      4.17 o 
 -13   1   6      398.92      397.78      6.70 o 
 -12   1   6      185.30      191.16      3.73 o 
 -11   1   6      233.82      230.24      4.03 o 
 -10   1   6       10.06        7.92      1.26 o 
  -9   1   6        0.01        0.49      0.30 o 
  -8   1   6     2701.53     2902.15     33.60 o 
  -7   1   6      120.21      115.83      1.35 o 
  -6   1   6       25.99       23.79      0.56 o 
  -5   1   6       75.00       90.69      1.20 o 
  -4   1   6      421.67      477.70      4.53 o 
  -3   1   6        6.24        8.13      0.40 o 
  -2   1   6      161.35      162.17      1.50 o 
  -1   1   6        0.40        1.13      0.20 o 
   0   1   6      837.93      943.37      8.34 o 
   1   1   6       10.88       10.50      0.44 o 
   2   1   6       13.64       13.77      0.48 o 
   3   1   6       79.25       89.41      1.36 o 
   4   1   6       91.19       79.25      1.29 o 
   5   1   6      300.04      314.79      3.75 o 
   6   1   6        9.35        8.98      0.77 o 
   7   1   6       93.24       89.24      2.41 o 
   8   1   6       66.12       62.53      1.98 o 
   9   1   6       42.87       37.13      1.74 o 
  10   1   6       21.05       22.74      1.79 o 
  11   1   6       14.65       17.27      2.36 o 
  12   1   6       78.27       68.17      4.03 o 
  13   1   6       10.29       14.73      3.37 o 
  14   1   6      135.21      132.84      5.58 o 
  15   1   6        2.85        2.24      1.31 o 
  16   1   6        1.19        0.61      0.94 o 
  18   1   6        0.00       -0.07      0.62 o 
 -21   2   6       52.01       36.74      6.34 o 
 -20   2   6        3.10        0.41      0.63 o 
 -19   2   6        8.83       12.42      1.45 o 
 -18   2   6        9.13        7.96      1.44 o 
 -17   2   6       68.70       58.07      1.95 o 
 -16   2   6        1.03        0.61      0.59 o 
 -15   2   6      114.00      116.90      2.72 o 
 -14   2   6       41.60       44.14      1.81 o 
 -13   2   6        0.84        2.00      0.81 o 
 -12   2   6      649.71      659.95     10.96 o 
 -11   2   6       26.49       26.74      1.39 o 
 -10   2   6      510.46      478.36      7.87 o 
  -9   2   6      208.97      185.04      3.61 o 
  -8   2   6      414.62      394.95      5.85 o 
  -7   2   6        3.40        2.53      0.47 o 
  -6   2   6        3.45        4.03      0.59 o 
  -5   2   6      186.87      200.93      3.05 o 
  -4   2   6       37.83       31.28      0.81 o 
  -3   2   6      123.65      120.56      1.54 o 
  -2   2   6       24.42       23.32      0.81 o 
  -1   2   6      487.63      548.46      5.52 o 
   0   2   6      446.06      475.92      5.26 o 
   1   2   6      583.11      656.35      7.69 o 
   2   2   6       44.82       41.21      1.18 o 
   3   2   6        3.57        2.07      0.70 o 
   4   2   6       35.49       38.90      1.57 o 
   5   2   6       82.16       77.11      2.28 o 
   6   2   6       30.11       29.34      1.92 o 
   7   2   6       47.10       43.61      2.19 o 
   8   2   6      150.75      131.17      3.88 o 
   9   2   6       14.22       17.82      1.91 o 
  10   2   6      282.01      259.04      8.43 o 
  11   2   6        7.77        4.39      1.67 o 
  12   2   6       74.26       82.86      4.61 o 
  13   2   6       29.80       34.83      3.15 o 
  14   2   6        0.63        0.92      1.42 o 
  15   2   6        0.18        0.86      1.23 o 
  16   2   6        3.29        3.05      1.44 o 
 -19   3   6        6.56        4.91      2.29 o 
 -18   3   6       57.26       59.76      1.87 o 
 -17   3   6       17.83       18.24      1.38 o 
 -16   3   6      113.52      125.74      3.30 o 
 -15   3   6        7.47        6.58      1.15 o 
 -14   3   6        7.82        8.04      2.16 o 
 -13   3   6        6.61       11.31      1.73 o 
 -12   3   6        0.95        1.16      0.89 o 
 -11   3   6        4.29        5.61      1.24 o 
 -10   3   6        1.23        1.48      0.89 o 
  -9   3   6        0.38        0.40      0.69 o 
  -8   3   6       38.83       37.83      2.13 o 
  -7   3   6        0.00        0.07      0.53 o 
  -6   3   6      681.41      679.24     12.12 o 
  -5   3   6       29.07       31.98      1.72 o 
  -4   3   6     1501.17     1505.36     24.98 o 
  -3   3   6      361.27      368.01      7.66 o 
  -2   3   6        2.61        2.57      0.87 o 
  -1   3   6       91.20       97.68      2.63 o 
   0   3   6        5.96       13.39      3.78 o 
   1   3   6        1.63        1.41      0.70 o 
   2   3   6       10.97       10.27      1.94 o 
   3   3   6       19.13       18.98      1.55 o 
   4   3   6      150.98      153.07      4.08 o 
   5   3   6        0.62        0.52      0.74 o 
   6   3   6       26.20       23.93      1.99 o 
   7   3   6        1.25        2.28      1.18 o 
   8   3   6        5.99        5.76      1.47 o 
   9   3   6        1.32        0.78      0.87 o 
  10   3   6        1.44        1.13      1.27 o 
  11   3   6        0.42        0.88      1.31 o 
  12   3   6       22.71       23.96      3.00 o 
  13   3   6       18.20       19.68      2.18 o 
  14   3   6        4.41        4.95      1.33 o 
 -15   4   6       31.00       36.17      1.48 o 
 -14   4   6       33.24       39.78      2.08 o 
 -13   4   6        0.20        0.19      0.52 o 
 -12   4   6       19.72       15.66      1.44 o 
 -11   4   6        3.29        3.22      1.04 o 
 -10   4   6       29.98       34.87      2.02 o 
  -9   4   6       69.36       70.88      2.50 o 
  -8   4   6      166.57      166.00      4.20 o 
  -7   4   6      178.08      196.95      4.51 o 
  -6   4   6       43.52       45.71      2.28 o 
  -5   4   6        0.36        0.32      0.65 o 
  -4   4   6       78.77       75.52      3.27 o 
  -3   4   6       56.14       54.21      3.17 o 
  -2   4   6      585.36      569.43     24.71 o 
  -1   4   6       34.71       38.81      2.89 o 
   0   4   6      570.89      594.42     14.59 o 
   1   4   6       24.01       26.69      2.48 o 
   2   4   6       35.87       34.84      2.62 o 
   3   4   6       35.53       37.88      2.45 o 
   4   4   6       40.87       38.02      2.26 o 
   5   4   6        1.86        1.67      0.86 o 
   6   4   6        2.02        1.63      0.92 o 
   7   4   6       20.71       20.44      1.77 o 
   8   4   6        2.31        1.59      0.87 o 
   9   4   6        2.58        1.98      0.78 o 
  10   4   6       43.83       47.40      2.60 o 
  -6   5   6       27.78       29.05      1.60 o 
  -5   5   6       14.71       17.36      1.39 o 
  -4   5   6        5.03        5.07      1.41 o 
  -3   5   6       35.17       37.27      2.20 o 
  -2   5   6       95.12      103.56      3.38 o 
  -1   5   6        0.66        0.56      0.78 o 
   0   5   6      323.29      350.26      7.94 o 
   1   5   6       72.69       75.31      2.71 o 
   2   5   6      165.25      177.81      4.50 o 
 -22   1   7       26.37       29.17      1.30 o 
 -21   1   7      103.10      104.12      4.78 o 
 -20   1   7       41.53       39.80      1.43 o 
 -19   1   7       16.38       20.08      1.12 o 
 -18   1   7       22.63       23.99      1.29 o 
 -17   1   7       14.82       16.58      1.27 o 
 -16   1   7       36.40       40.65      1.87 o 
 -15   1   7        7.29        3.29      1.37 o 
 -14   1   7      679.31      679.49     11.08 o 
 -13   1   7       70.65       70.68      2.01 o 
 -12   1   7      623.12      595.07      9.62 o 
 -11   1   7       16.79       18.22      1.13 o 
 -10   1   7       22.55       20.78      0.93 o 
  -9   1   7      511.16      533.42      8.19 o 
  -8   1   7      589.09      632.45      9.53 o 
  -7   1   7        0.36        0.25      0.21 o 
  -6   1   7        8.28       11.93      0.51 o 
  -5   1   7       10.68       19.52      0.62 o 
  -4   1   7        3.59        1.12      0.28 o 
  -3   1   7      107.20      120.90      1.41 o 
  -2   1   7        8.21        9.63      0.49 o 
  -1   1   7       84.87      116.22      1.56 o 
   0   1   7       48.34       46.07      1.13 o 
   1   1   7       18.53       28.14      0.89 o 
   2   1   7      109.04      101.95      1.82 o 
   3   1   7        3.57        2.49      0.91 o 
   4   1   7        6.85        2.97      1.44 o 
   5   1   7      133.73      119.56      3.21 o 
   6   1   7       88.03       85.20      2.88 o 
   7   1   7       42.33       45.19      2.09 o 
   8   1   7      249.48      258.88      6.26 o 
   9   1   7       60.56       55.93      2.30 o 
  10   1   7       65.69       67.04      2.78 o 
  11   1   7        5.32        1.99      1.21 o 
  12   1   7       51.98       40.51      3.10 o 
  13   1   7       66.03       57.27      3.36 o 
  14   1   7       93.82       87.12      4.35 o 
  15   1   7        2.50        0.48      0.84 o 
  16   1   7        0.92        0.19      0.46 o 
 -21   2   7        5.39        1.74      1.28 o 
 -20   2   7        1.13        0.07      0.37 o 
 -19   2   7       48.36       45.47      1.68 o 
 -18   2   7        0.41        0.83      0.52 o 
 -17   2   7       23.12       26.99      1.42 o 
 -16   2   7        9.34        9.16      1.18 o 
 -15   2   7       59.35       60.59      2.06 o 
 -14   2   7        2.84        2.33      0.80 o 
 -13   2   7       93.61       91.01      2.60 o 
 -12   2   7     1082.50     1076.12     24.84 o 
 -11   2   7       44.02       44.67      1.88 o 
 -10   2   7     1232.73     1197.88     19.17 o 
  -9   2   7       29.85       29.14      1.71 o 
  -8   2   7     1113.18     1092.69     19.37 o 
  -7   2   7       54.78       54.66      2.02 o 
  -6   2   7       48.13       42.58      1.51 o 
  -5   2   7       44.87       42.40      1.38 o 
  -4   2   7       26.06       25.78      1.17 o 
  -3   2   7       25.29       24.57      1.26 o 
  -2   2   7      221.19      224.33      3.80 o 
  -1   2   7       63.10       59.11      2.31 o 
   0   2   7        0.07        0.02      0.34 o 
   1   2   7       29.42       29.53      1.31 o 
   2   2   7       37.15       31.31      1.51 o 
   3   2   7      292.26      307.96      5.92 o 
   4   2   7        9.53        6.79      1.53 o 
   5   2   7        1.00        2.03      0.79 o 
   6   2   7       11.90       10.78      1.91 o 
   7   2   7        0.01        0.09      0.60 o 
   8   2   7      398.42      367.53      8.11 o 
   9   2   7       50.14       56.95      2.61 o 
  10   2   7       82.49       67.18      3.17 o 
  11   2   7        0.85        0.58      1.07 o 
  12   2   7      282.52      257.85     20.36 o 
  13   2   7        2.03        2.62      1.38 o 
  14   2   7      103.92      109.85      4.80 o 
  15   2   7        1.78        0.94      0.85 o 
 -18   3   7        0.31        0.09      0.40 o 
 -17   3   7        1.99        0.08      0.41 o 
 -16   3   7      211.71      209.63      4.88 o 
 -15   3   7        1.42        0.71      0.76 o 
 -14   3   7       18.28       20.11      1.68 o 
 -13   3   7       45.19       44.57      2.31 o 
 -12   3   7       42.77       41.35      3.32 o 
 -11   3   7        2.58        3.19      1.25 o 
 -10   3   7        0.54        0.67      0.91 o 
  -9   3   7       22.94       21.20      1.78 o 
  -8   3   7      432.02      438.18      9.21 o 
  -7   3   7      161.13      155.82      4.31 o 
  -6   3   7     1585.44     1543.35     27.74 o 
  -5   3   7        2.04        2.34      1.26 o 
  -4   3   7      537.21      543.88     11.21 o 
  -3   3   7       25.66       26.54      1.95 o 
  -2   3   7        0.25        1.63      0.92 o 
  -1   3   7       28.89       31.65      1.81 o 
   0   3   7        5.01        7.57      1.05 o 
   1   3   7        0.39        0.27      0.57 o 
   2   3   7        0.03        0.09      0.48 o 
   3   3   7        4.40        3.39      1.09 o 
   4   3   7      205.63      197.63      5.36 o 
   5   3   7       54.87       58.73      2.85 o 
   6   3   7       55.15       50.69      2.62 o 
   7   3   7      101.07       98.16      3.92 o 
   8   3   7        0.18        0.46      0.88 o 
   9   3   7       24.70       27.56      1.87 o 
  10   3   7       33.90       34.59      2.24 o 
  11   3   7        0.45        0.41      0.98 o 
  12   3   7       52.42       55.96      4.80 o 
  13   3   7       95.34      121.88      4.15 o 
 -14   4   7        8.46        4.81      0.77 o 
 -13   4   7        0.07        0.60      0.56 o 
 -12   4   7       18.95       23.70      1.53 o 
 -11   4   7        3.26        3.53      0.90 o 
 -10   4   7       71.57       75.95      2.64 o 
  -9   4   7       67.86       69.65      3.35 o 
  -8   4   7       17.89       22.17      1.42 o 
  -7   4   7       34.57       30.91      1.64 o 
  -6   4   7       10.06       10.79      1.49 o 
  -5   4   7       10.31        9.19      1.34 o 
  -4   4   7      144.65      146.63      4.49 o 
  -3   4   7       15.74       14.79      1.54 o 
  -2   4   7      326.36      320.55     14.65 o 
  -1   4   7      261.01      277.71      7.85 o 
   0   4   7       10.02        9.79      2.26 o 
   1   4   7      293.43      315.52      8.88 o 
   2   4   7       49.22       56.60      2.78 o 
   3   4   7       34.87       34.21      2.21 o 
   4   4   7        4.58        4.21      1.35 o 
   5   4   7       10.63       11.54      1.85 o 
   6   4   7       13.09       13.35      1.76 o 
   7   4   7        4.34        3.63      1.07 o 
   8   4   7        1.68        0.85      0.68 o 
   9   4   7       40.23       50.88      4.70 o 
 -22   0   8        0.22        0.30      0.50 o 
 -21   0   8        1.29        0.51      0.76 o 
 -20   0   8       67.88       72.10      3.66 o 
 -19   0   8       37.17       40.42      2.76 o 
 -18   0   8     1952.36     2168.82     57.18 o 
 -17   0   8       66.83       64.68      3.66 o 
 -16   0   8     2883.14     3067.64     83.12 o 
 -15   0   8        3.23        3.83      1.80 o 
 -14   0   8      421.78      426.21     12.45 o 
 -13   0   8      136.88      139.84      7.28 o 
 -12   0   8       56.80       55.68      4.32 o 
 -11   0   8        8.53        7.09      3.12 o 
 -10   0   8      208.55      204.24      6.22 o 
  -9   0   8       44.81       36.07      3.78 o 
  -8   0   8       27.44       27.80      1.82 o 
  -7   0   8      237.71      254.65      3.87 o 
  -6   0   8       72.55       75.58      1.71 o 
  -5   0   8      180.04      234.23      3.77 o 
  -4   0   8      226.83      239.95      4.13 o 
  -3   0   8       92.19      110.02      8.02 o 
  -2   0   8      421.11      428.63     11.47 o 
  -1   0   8      297.64      324.05      9.10 o 
   0   0   8      444.75      438.54     12.15 o 
   1   0   8      953.07      956.51     29.22 o 
   2   0   8      622.70      640.28     21.20 o 
   3   0   8       57.52       61.38      3.11 o 
   4   0   8     3178.16     3238.32    126.19 o 
   5   0   8       94.72      101.82      6.72 o 
   6   0   8      633.27      623.93     27.45 o 
   7   0   8      130.38      120.26      7.48 o 
   8   0   8      129.86      129.67      7.41 o 
   9   0   8        0.83        0.82      1.58 o 
  10   0   8       15.91       16.54      4.25 o 
  11   0   8        6.38        7.98      2.50 o 
  12   0   8        0.24        0.75      2.26 o 
  13   0   8       91.72       75.20      5.15 o 
 -21   1   8        0.01        0.18      0.45 o 
 -20   1   8      361.48      397.48      8.54 o 
 -19   1   8        2.13        1.72      0.76 o 
 -18   1   8       20.36       22.68      1.61 o 
 -17   1   8       55.71       57.97      2.32 o 
 -16   1   8      103.84      102.26      3.76 o 
 -15   1   8        2.38        2.33      1.08 o 
 -14   1   8      979.40      963.90     25.04 o 
 -13   1   8      219.18      212.09      5.16 o 
 -12   1   8     1342.99     1337.70     24.26 o 
 -11   1   8       68.20       68.24      3.38 o 
 -10   1   8       76.83       76.54      2.40 o 
  -9   1   8        7.32       10.11      1.45 o 
  -8   1   8       77.23       74.02      2.65 o 
  -7   1   8       68.76       70.43      1.96 o 
  -6   1   8      419.37      410.35      4.96 o 
  -5   1   8      200.17      196.31      2.40 o 
  -4   1   8       17.30       21.79      0.83 o 
  -3   1   8      397.94      408.43      5.68 o 
  -2   1   8      331.19      321.07      4.64 o 
  -1   1   8      204.28      217.05      3.99 o 
   0   1   8      777.70      761.08     13.96 o 
   1   1   8       10.99        8.89      1.11 o 
   2   1   8       52.75       46.16      2.64 o 
   3   1   8      211.69      211.46      4.88 o 
   4   1   8       68.14       69.84      2.66 o 
   5   1   8      104.85      104.80      3.42 o 
   6   1   8       68.86       71.24      2.65 o 
   7   1   8        4.14        1.76      1.01 o 
   8   1   8      566.72      536.48     12.67 o 
   9   1   8      253.96      236.08      8.93 o 
  10   1   8      229.00      202.80     13.62 o 
  11   1   8        2.74        2.27      1.09 o 
  12   1   8       66.81       53.84      4.53 o 
  13   1   8       71.29       44.93      3.77 o 
  14   1   8        4.92        0.76      0.99 o 
  15   1   8        1.28        0.00      0.62 o 
 -20   2   8        0.05        0.02      0.26 o 
 -19   2   8        7.92        6.60      2.83 o 
 -18   2   8        3.64        1.96      0.60 o 
 -17   2   8       21.45       20.91      1.16 o 
 -16   2   8       26.52       27.71      1.31 o 
 -15   2   8        0.10        0.33      0.60 o 
 -14   2   8       12.44       14.23      1.21 o 
 -13   2   8        0.74        1.03      0.67 o 
 -12   2   8       70.44       69.51      2.89 o 
 -11   2   8       58.14       56.42      2.42 o 
 -10   2   8     1140.80     1149.78     21.23 o 
  -9   2   8      245.71      238.05      5.35 o 
  -8   2   8      588.37      557.60     10.11 o 
  -7   2   8      235.14      228.38      5.23 o 
  -6   2   8        0.97        1.20      0.63 o 
  -5   2   8       37.06       39.61      2.00 o 
  -4   2   8      243.27      237.69      5.51 o 
  -3   2   8        7.37        7.99      1.19 o 
  -2   2   8       27.91       26.04      1.70 o 
  -1   2   8      111.21      112.85      2.70 o 
   0   2   8        0.75        1.11      0.79 o 
   1   2   8       26.14       27.23      1.94 o 
   2   2   8       38.87       41.89      2.02 o 
   3   2   8        5.46        4.53      1.71 o 
   4   2   8        1.05        0.54      0.70 o 
   5   2   8      143.13      133.05      3.98 o 
   6   2   8        6.27        2.67      1.08 o 
   7   2   8        8.27        6.37      3.42 o 
   8   2   8        9.16       13.40      3.21 o 
   9   2   8      107.72       93.55      3.29 o 
  10   2   8       23.68       22.33      1.69 o 
  11   2   8       67.64       65.75      2.95 o 
  12   2   8      291.68      284.19     30.06 o 
  13   2   8       90.96      106.33      3.91 o 
  14   2   8       70.15       68.25      4.18 o 
 -17   3   8       77.10       93.02      2.33 o 
 -16   3   8       50.10       45.83      1.96 o 
 -15   3   8        5.56        7.67      0.97 o 
 -14   3   8       18.08       20.48      1.49 o 
 -13   3   8       14.96       16.24      1.53 o 
 -12   3   8        8.43        7.88      1.19 o 
 -11   3   8        5.42        6.94      1.31 o 
 -10   3   8       60.67       60.25      2.79 o 
  -9   3   8       12.61       14.24      1.57 o 
  -8   3   8      120.90      129.83      4.16 o 
  -7   3   8        0.75        0.75      1.05 o 
  -6   3   8       31.52       27.59      5.42 o 
  -5   3   8      453.76      444.98     10.54 o 
  -4   3   8       98.69       95.45      3.64 o 
  -3   3   8      193.80      195.45      5.50 o 
  -2   3   8        8.47        9.27      1.42 o 
  -1   3   8       27.32       28.90      1.72 o 
   0   3   8        4.34        2.96      0.99 o 
   1   3   8      118.33      114.15      3.18 o 
   2   3   8        6.09        3.81      1.00 o 
   3   3   8        3.75        3.17      1.35 o 
   4   3   8      136.07      121.93      4.10 o 
   5   3   8       35.44       32.82      2.19 o 
   6   3   8       88.36       85.90      3.63 o 
   7   3   8        0.37        0.29      0.69 o 
   8   3   8        0.17        0.45      0.77 o 
   9   3   8        0.14        0.01      0.46 o 
  10   3   8        2.22        1.36      0.68 o 
  11   3   8       27.17       27.18      3.26 o 
 -13   4   8       29.65       40.26      1.61 o 
 -12   4   8        3.88        1.42      0.74 o 
 -11   4   8       30.15       36.77      1.80 o 
 -10   4   8       72.66       72.76      2.21 o 
  -9   4   8       11.48        9.91      1.48 o 
  -8   4   8       13.66       12.52      1.49 o 
  -7   4   8       15.58       16.31      1.47 o 
  -6   4   8       37.25       40.64      2.24 o 
  -5   4   8      115.91      118.49      3.79 o 
  -4   4   8        8.11       10.05      1.72 o 
  -3   4   8       42.20       43.70      2.50 o 
  -2   4   8       14.94       12.22      1.43 o 
  -1   4   8      393.27      409.71     11.98 o 
   0   4   8      235.86      249.69      8.64 o 
   1   4   8       34.00       30.90      2.87 o 
   2   4   8        0.06        0.15      0.78 o 
   3   4   8       33.31       33.99      2.90 o 
   4   4   8        1.60        0.90      1.10 o 
   5   4   8       12.22       14.50      4.83 o 
   6   4   8        0.08       -0.29      0.77 o 
   7   4   8        0.03       -0.21      1.10 o 
 -21   1   9       87.00       96.68      2.33 o 
 -20   1   9      316.51      341.15      6.24 o 
 -19   1   9        0.02        0.45      0.59 o 
 -18   1   9      177.66      189.89      4.23 o 
 -17   1   9       49.08       48.58      2.07 o 
 -16   1   9       28.05       33.11      2.00 o 
 -15   1   9       14.04       16.86      1.86 o 
 -14   1   9      112.87      101.97      3.34 o 
 -13   1   9      694.72      703.29     13.45 o 
 -12   1   9      126.85      125.45      3.45 o 
 -11   1   9       44.06       41.63      2.13 o 
 -10   1   9        5.77        8.17      1.03 o 
  -9   1   9        0.14        0.30      0.71 o 
  -8   1   9       59.49       64.97      2.95 o 
  -7   1   9      150.50      136.65      4.54 o 
  -6   1   9       97.08       87.45      2.34 o 
  -5   1   9       64.42       59.90      1.88 o 
  -4   1   9      236.39      237.23      4.49 o 
  -3   1   9       75.96       77.18      2.67 o 
  -2   1   9       71.04       67.75      2.79 o 
  -1   1   9        0.53        0.51      0.70 o 
   0   1   9     1041.65     1018.17     22.40 o 
   1   1   9       60.49       57.91      3.52 o 
   2   1   9      135.32      132.21      4.60 o 
   3   1   9        0.15        0.22      0.85 o 
   4   1   9      298.27      303.42      8.10 o 
   5   1   9      103.70       98.95      4.16 o 
   6   1   9       42.75       41.93      2.62 o 
   7   1   9      324.10      333.56      9.07 o 
   8   1   9      366.53      367.91     11.55 o 
   9   1   9      146.42      141.87      5.93 o 
  10   1   9        0.36        0.06      0.49 o 
  11   1   9       22.53       17.00      5.41 o 
  12   1   9       20.94       16.28      3.36 o 
  13   1   9       32.73       28.59      2.95 o 
  14   1   9        0.06        0.00      0.48 o 
 -19   2   9        1.63        1.01      0.90 o 
 -18   2   9        1.50        0.79      0.54 o 
 -17   2   9       10.29        5.77      2.08 o 
 -16   2   9       45.53       44.38      2.15 o 
 -15   2   9        5.06        3.70      0.90 o 
 -14   2   9       84.23       81.54      5.63 o 
 -13   2   9      111.67      107.41      3.97 o 
 -12   2   9       19.32       18.62      1.44 o 
 -11   2   9       78.28       70.46      3.53 o 
 -10   2   9       31.86       33.38      1.90 o 
  -9   2   9     1067.00     1028.86     20.94 o 
  -8   2   9      151.65      137.64      8.07 o 
  -7   2   9        7.55        5.35      1.03 o 
  -6   2   9       81.32       83.23      2.95 o 
  -5   2   9       37.35       38.02      2.03 o 
  -4   2   9      906.19      907.58     17.55 o 
  -3   2   9       63.04       56.56      2.52 o 
  -2   2   9        3.34        3.97      1.32 o 
  -1   2   9      186.30      183.83      4.84 o 
   0   2   9        3.59        3.12      1.11 o 
   1   2   9       69.59       73.17      2.83 o 
   2   2   9       38.97       34.09      4.42 o 
   3   2   9       45.82       48.64      2.34 o 
   4   2   9        5.06        3.81      1.52 o 
   5   2   9       37.41       35.13      2.06 o 
   6   2   9       53.06       50.16      2.58 o 
   7   2   9       67.95       62.59      3.40 o 
   8   2   9       47.15       47.42      2.23 o 
   9   2   9      324.33      280.84      8.45 o 
  10   2   9       23.40       24.01      1.56 o 
  11   2   9      111.26      123.09      3.92 o 
 -16   3   9        0.21       -0.06      0.27 o 
 -15   3   9       74.93       84.13      2.18 o 
 -14   3   9       33.45       33.13      1.63 o 
 -13   3   9        4.71        3.60      0.98 o 
 -12   3   9        0.09        0.32      0.66 o 
 -11   3   9        0.17        0.34      0.76 o 
 -10   3   9       28.39       26.69      1.74 o 
  -9   3   9      150.34      162.22      4.82 o 
  -8   3   9      433.13      453.34     15.53 o 
  -7   3   9       43.58       45.35      2.34 o 
  -6   3   9        3.68        3.66      1.22 o 
  -5   3   9      967.44      942.63     20.96 o 
  -4   3   9        0.00        0.55      0.86 o 
  -3   3   9        5.76        7.09      1.58 o 
  -2   3   9       79.02       76.07      3.50 o 
  -1   3   9       38.40       39.04      2.25 o 
   0   3   9        4.35        5.12      1.49 o 
   1   3   9        7.27        7.19      1.32 o 
   2   3   9        0.02        0.12      0.56 o 
   3   3   9        0.15        0.18      0.82 o 
   4   3   9       12.98       11.75      1.79 o 
   5   3   9      203.73      196.46      5.33 o 
   6   3   9       49.85       51.27      2.20 o 
   7   3   9        6.85        8.89      1.16 o 
   8   3   9        0.20        0.85      0.63 o 
   9   3   9       12.44       20.68      1.16 o 
 -11   4   9       47.66       62.13      2.24 o 
 -10   4   9       23.56       27.32      1.63 o 
  -9   4   9       45.11       45.53      1.88 o 
  -8   4   9       15.61       17.80      2.39 o 
  -7   4   9       33.08       36.18      1.67 o 
  -6   4   9       12.94       14.25      2.96 o 
  -5   4   9        5.29        1.99      1.02 o 
  -4   4   9       16.79       17.39      1.42 o 
  -3   4   9        3.58        2.05      1.10 o 
  -2   4   9        0.47        0.27      0.51 o 
  -1   4   9       81.67       76.39      4.39 o 
   0   4   9       48.81       37.55      4.56 o 
   1   4   9      136.70      137.62      6.87 o 
   2   4   9      159.51      167.30      7.56 o 
   3   4   9       14.25       19.97      6.13 o 
   4   4   9       16.28       19.07      1.81 o 
 -20   0  10       46.55       55.07      2.42 o 
 -19   0  10       69.76       81.12      3.69 o 
 -18   0  10       32.70       35.82      2.40 o 
 -17   0  10     1459.75     1523.81     54.46 o 
 -16   0  10       37.00       39.28      5.35 o 
 -15   0  10      171.94      174.87      8.17 o 
 -14   0  10      102.56      102.51      6.11 o 
 -13   0  10       26.86       24.33      4.52 o 
 -12   0  10       43.38       39.76      3.77 o 
 -10   0  10      125.03       92.04     53.95 o 
  -9   0  10       54.46       37.60     20.67 o 
  -8   0  10        0.06        1.18      1.22 o 
  -7   0  10      103.86       88.75     16.16 o 
  -6   0  10        2.30        4.26      1.52 o 
  -5   0  10        3.16        4.96      1.42 o 
  -4   0  10        0.46        0.51      0.94 o 
  -3   0  10       52.04       52.21      3.64 o 
  -2   0  10       10.38        9.98      1.98 o 
  -1   0  10      165.29      163.66      6.41 o 
   0   0  10      212.07      205.69      9.48 o 
   1   0  10     1137.79     1139.88     31.89 o 
   2   0  10      115.11      108.03      6.44 o 
   3   0  10     1877.05     2041.43     59.01 o 
   4   0  10     1007.02     1075.84     31.00 o 
   5   0  10     1647.73     1723.97     49.03 o 
   6   0  10        1.29        4.41      2.24 o 
   7   0  10       71.70       76.00      4.24 o 
   8   0  10        3.48        3.34      2.25 o 
   9   0  10       41.11       45.71      2.93 o 
  10   0  10        0.04        0.27      0.80 o 
  11   0  10       12.55        9.82      4.04 o 
 -20   1  10       19.74       23.46      1.11 o 
 -19   1  10       18.78       20.24      1.16 o 
 -18   1  10       68.12       69.98      2.26 o 
 -17   1  10        3.80        4.88      1.01 o 
 -16   1  10        0.73        0.44      0.81 o 
 -15   1  10       19.06       18.74      1.95 o 
 -14   1  10       26.64       26.72      2.15 o 
 -13   1  10      430.79      410.07     11.99 o 
 -12   1  10        4.81        3.93      0.99 o 
 -11   1  10       22.91       25.67      1.53 o 
 -10   1  10       34.75       38.02      1.88 o 
  -9   1  10        0.00        0.47      0.61 o 
  -8   1  10       17.87       16.69      1.93 o 
  -7   1  10      229.68      216.34      5.53 o 
  -6   1  10      106.08       85.85      2.39 o 
  -5   1  10        0.27        0.45      0.84 o 
  -4   1  10      103.12       78.23      2.74 o 
  -3   1  10      345.75      336.00      7.13 o 
  -2   1  10        1.97        1.36      0.98 o 
  -1   1  10      436.16      452.85      9.54 o 
   0   1  10      745.77      749.25     15.39 o 
   1   1  10      462.69      464.07     10.14 o 
   2   1  10       17.02       16.67      1.80 o 
   3   1  10      109.07      114.24      4.15 o 
   4   1  10        1.16        1.17      1.09 o 
   5   1  10      304.80      314.20      8.36 o 
   6   1  10       16.72       16.15      2.25 o 
   7   1  10      174.17      192.42      5.03 o 
   8   1  10       58.35       64.18      2.92 o 
   9   1  10      212.38      192.77      8.37 o 
  10   1  10       38.33       38.31      3.52 o 
  11   1  10       30.37       27.60      3.10 o 
  12   1  10        7.36        3.63      1.51 o 
 -18   2  10        8.54       14.67      1.09 o 
 -17   2  10        0.99        1.25      0.72 o 
 -16   2  10        2.44        1.40      0.58 o 
 -15   2  10        0.07        0.61      0.79 o 
 -14   2  10       74.45       82.09      2.92 o 
 -13   2  10        4.93        3.57      1.17 o 
 -12   2  10        1.88        1.82      0.98 o 
 -11   2  10        4.78        5.36      1.37 o 
 -10   2  10       29.77       28.57      2.59 o 
  -9   2  10       96.01       89.93      4.18 o 
  -8   2  10      143.54      145.54      5.55 o 
  -7   2  10       13.62       11.79      1.53 o 
  -6   2  10       11.17       11.29      2.54 o 
  -5   2  10      146.64      151.20      6.83 o 
  -4   2  10      476.56      490.27     14.45 o 
  -2   2  10      155.81      145.09      4.92 o 
  -1   2  10       14.99       10.19      2.41 o 
   0   2  10        0.26        1.18      1.05 o 
   1   2  10       44.43       52.73      3.33 o 
   2   2  10        0.39        0.41      0.75 o 
   3   2  10        6.08        4.45      1.15 o 
   4   2  10       22.20       26.16      2.20 o 
   5   2  10        0.02        0.65      0.92 o 
   6   2  10        0.63        0.75      0.66 o 
   7   2  10       45.80       46.39      3.06 o 
   8   2  10       33.21       30.72      2.34 o 
   9   2  10       34.91       39.78      5.73 o 
  10   2  10        0.05        0.22      0.56 o 
 -15   3  10        0.04        0.53      0.40 o 
 -14   3  10       29.79       35.68      1.88 o 
 -13   3  10        6.66        2.71      1.55 o 
 -12   3  10       11.79       11.81      1.60 o 
 -11   3  10       19.16       20.63      2.33 o 
 -10   3  10      123.45      132.86      8.15 o 
  -9   3  10        4.01        3.31      1.07 o 
  -8   3  10      548.78      531.00     32.32 o 
  -7   3  10       39.00       38.10      2.31 o 
  -6   3  10       53.27       50.74      2.12 o 
  -5   3  10        3.86        4.69      1.35 o 
  -4   3  10        0.46        0.63      0.81 o 
  -3   3  10        2.96        3.76      1.09 o 
  -2   3  10        0.24        0.19      0.79 o 
  -1   3  10       17.38       19.23      2.37 o 
   0   3  10       34.31       32.95      2.76 o 
   1   3  10       53.47       49.14      3.70 o 
   2   3  10       15.67       14.32      3.22 o 
   3   3  10       21.73       26.44      3.11 o 
   4   3  10      100.45      103.24      4.50 o 
   5   3  10        3.50        0.48      0.90 o 
   6   3  10        3.29        2.90      1.44 o 
   7   3  10        3.32        2.73      0.99 o 
  -7   4  10        0.06        0.48      0.61 o 
  -6   4  10       69.41       76.27      1.99 o 
  -5   4  10       21.09       28.00      2.29 o 
  -4   4  10        9.78       16.47      4.28 o 
  -3   4  10        0.81        0.23      0.33 o 
  -2   4  10        4.87        3.39      0.92 o 
  -1   4  10        0.61        1.03      1.71 o 
 -18   1  11        1.07        0.63      0.59 o 
 -17   1  11        2.08        0.47      0.62 o 
 -16   1  11       31.92       36.11      1.91 o 
 -15   1  11        3.49        2.65      1.51 o 
 -14   1  11        2.68        0.78      0.66 o 
 -13   1  11        0.93        0.51      0.96 o 
 -12   1  11        6.30        4.59      1.71 o 
 -11   1  11       11.39        6.56      2.73 o 
 -10   1  11        8.75       12.95      2.47 o 
  -9   1  11        2.51        1.37      1.51 o 
  -8   1  11       31.44       29.41      3.29 o 
  -7   1  11        3.44        2.90      1.88 o 
  -6   1  11       10.06        6.39      1.11 o 
  -5   1  11        2.36        0.79      0.77 o 
  -4   1  11       27.73       18.94      1.62 o 
  -3   1  11       71.70       71.00      3.15 o 
  -2   1  11       77.00       74.96      7.45 o 
  -1   1  11      544.85      548.89     11.69 o 
   0   1  11        7.02        7.17      1.56 o 
   1   1  11      419.92      423.68      9.41 o 
   2   1  11        3.59        2.73      1.19 o 
   3   1  11        1.12        0.37      0.87 o 
   4   1  11        0.23        0.16      0.78 o 
   5   1  11        2.75        1.07      0.92 o 
   6   1  11        0.43        1.05      0.88 o 
   7   1  11       35.62       36.56      2.02 o 
   8   1  11       48.32       44.41      2.09 o 
   9   1  11       38.55       35.03      1.93 o 
  10   1  11        0.17        0.05      0.36 o 
 -17   2  11        3.34        2.36      0.63 o 
 -16   2  11       50.80       52.92      8.37 o 
 -15   2  11       19.99       22.43      6.51 o 
 -14   2  11       11.63       11.36      2.47 o 
 -13   2  11        0.03        0.15      0.62 o 
 -12   2  11       41.54       46.21      2.73 o 
 -11   2  11       10.44        9.22      1.64 o 
 -10   2  11        1.47        1.96      1.81 o 
  -9   2  11        0.52        0.50      0.94 o 
  -8   2  11       13.84       15.65      2.36 o 
  -7   2  11       65.46       59.94      2.65 o 
  -6   2  11        0.81        0.86      1.01 o 
  -5   2  11      574.23      590.10     16.79 o 
  -4   2  11      346.25      328.42      9.76 o 
  -3   2  11      392.47      385.06     11.20 o 
  -2   2  11        3.86        4.45      1.76 o 
  -1   2  11      118.31      112.16      5.35 o 
   0   2  11       90.53       85.18      4.16 o 
   1   2  11        0.35        0.37      0.91 o 
   2   2  11       22.94       26.83      2.13 o 
   3   2  11       17.44       17.96      2.32 o 
   4   2  11        8.63        7.91      1.35 o 
   5   2  11        0.82        1.65      0.80 o 
   6   2  11       47.83       47.05      9.05 o 
   7   2  11       12.92       11.65      2.43 o 
   8   2  11       25.04       23.41      1.78 o 
 -13   3  11        1.63        0.48      1.37 o 
 -12   3  11       59.34       68.55      3.18 o 
 -11   3  11        2.45        1.24      1.09 o 
 -10   3  11       35.65       43.57      2.47 o 
  -9   3  11      235.14      259.43      7.31 o 
  -8   3  11       32.06       27.11      2.50 o 
  -7   3  11      348.10      339.83     18.86 o 
  -6   3  11       43.83       49.31      2.18 o 
  -5   3  11       53.80       51.37      2.18 o 
  -4   3  11       13.82       12.63      2.12 o 
  -3   3  11        4.30        5.35      1.56 o 
  -2   3  11        3.40        2.72      1.09 o 
  -1   3  11       61.20       58.73      2.72 o 
   0   3  11       93.66       84.65      7.07 o 
   1   3  11        2.97        1.54      1.58 o 
   2   3  11        8.55        8.92      1.08 o 
   3   3  11       29.66       31.50      2.33 o 
   4   3  11        0.64        0.03      0.74 o 
 -17   0  12        1.54        0.56      0.60 o 
 -16   0  12        0.03        0.06      0.53 o 
 -15   0  12        6.31        6.51      1.71 o 
 -14   0  12       49.42       57.94      3.77 o 
 -13   0  12       12.90       12.82      2.26 o 
 -10   0  12       78.05       61.94      3.91 o 
  -9   0  12      562.83      473.18     17.68 o 
  -8   0  12      282.08      237.33     10.18 o 
  -7   0  12      236.00      200.26     10.45 o 
  -6   0  12       58.45       56.00      3.15 o 
  -5   0  12       54.37       48.81      3.91 o 
  -4   0  12       22.69       26.91      2.54 o 
  -3   0  12       27.63       28.87      2.64 o 
  -2   0  12       18.74       17.75      2.72 o 
  -1   0  12        8.07        5.09      4.52 o 
   0   0  12        6.27        4.01      4.15 o 
   1   0  12       39.50       31.32      3.51 o 
   2   0  12        3.98        0.84      1.43 o 
   3   0  12        9.24       10.53      2.13 o 
   4   0  12      263.24      285.74      9.26 o 
   5   0  12       41.92       42.37      3.41 o 
   6   0  12       10.55       12.52      2.95 o 
   7   0  12       51.05       62.82      4.25 o 
   8   0  12      131.33      164.60      4.90 o 
 -17   1  12        4.89        2.58      1.74 o 
 -15   1  12        3.33        1.86      1.92 o 
 -12   1  12       31.73       26.19      2.60 o 
 -11   1  12       88.00       93.85      5.08 o 
 -10   1  12        1.28        4.32      1.71 o 
  -9   1  12       72.05       62.14      5.83 o 
  -8   1  12        1.48        0.07      0.96 o 
  -7   1  12       35.21       31.67      3.36 o 
  -6   1  12        1.94        0.87      0.84 o 
  -5   1  12      396.41      371.36      8.87 o 
  -4   1  12       66.14       53.86      2.99 o 
  -3   1  12      203.87      185.72      5.83 o 
  -2   1  12        1.98        2.49      1.21 o 
  -1   1  12        0.24        0.34      0.96 o 
   0   1  12       77.34       75.76      3.47 o 
   1   1  12       73.56       78.56      3.66 o 
   2   1  12       31.24       37.57      2.60 o 
   3   1  12        2.41        1.87      1.05 o 
   4   1  12        0.66        0.73      0.79 o 
   5   1  12        9.54        5.76      1.52 o 
   6   1  12        5.43        3.63      1.14 o 
   7   1  12       18.07       22.47      1.31 o 
 -14   2  12      105.74      126.10      6.25 o 
 -13   2  12        4.37        2.74      1.92 o 
 -12   2  12      145.25      181.66      8.59 o 
 -11   2  12        2.69        3.29      1.51 o 
 -10   2  12        3.50        5.55      1.85 o 
  -9   2  12       79.94       89.66      6.52 o 
  -8   2  12        0.00        0.48      1.16 o 
  -7   2  12       86.65       78.91      9.23 o 
  -6   2  12       31.03       33.62      2.40 o 
  -5   2  12        3.84        6.26      2.37 o 
  -4   2  12       60.64       58.16      3.98 o 
  -3   2  12       93.57       99.19      4.67 o 
  -2   2  12        5.63        6.13      1.45 o 
  -1   2  12      184.71      172.96      4.90 o 
   0   2  12        3.86        2.65      1.05 o 
   1   2  12       99.61       95.63      3.31 o 
   2   2  12       36.54       38.43      2.19 o 
   3   2  12       18.17       18.11      1.89 o 
   4   2  12        8.81       14.79      1.27 o 
   5   2  12        1.24        1.44      0.55 o 
  -9   3  12      240.63      261.96      9.50 o 
  -8   3  12      127.01      154.11      6.32 o 
  -7   3  12      225.02      215.95      8.12 o 
  -6   3  12        8.51        4.86      0.95 o 
  -5   3  12        1.19        0.82      0.70 o 
  -4   3  12        1.02        0.60      0.63 o 
  -3   3  12        7.15        7.16      2.21 o 
  -2   3  12        1.94        0.84      0.58 o 
  -1   3  12       38.67       31.40      1.73 o 
   0   3  12        0.00       -0.11      0.43 o 
 -14   1  13       24.65       30.50      3.36 o 
 -13   1  13      102.80       70.53      4.19 o 
 -12   1  13       24.50       18.10      1.85 o 
 -11   1  13       48.39       44.91      2.95 o 
 -10   1  13        1.15        0.62      0.96 o 
  -9   1  13       55.39       46.36      3.36 o 
  -8   1  13        6.35        2.47      2.19 o 
  -7   1  13        1.07        2.40      1.51 o 
  -6   1  13        3.15        1.53      0.92 o 
  -4   1  13       33.30       35.18      2.04 o 
  -3   1  13       28.41       25.91      4.87 o 
  -2   1  13       25.10       28.91      1.94 o 
  -1   1  13       18.52       19.44      1.90 o 
   0   1  13       18.00       16.90      1.63 o 
   1   1  13        0.06       -0.19      0.64 o 
   2   1  13        5.72        3.34      1.04 o 
   3   1  13       14.60       20.88      1.93 o 
   4   1  13      196.74      232.55      4.77 o 
 -11   2  13       34.92       37.30      2.61 o 
 -10   2  13        0.36        0.41      0.89 o 
  -9   2  13        5.96        3.77      1.44 o 
  -8   2  13        4.03        1.99      1.92 o 
  -7   2  13       12.39       13.64      1.99 o 
  -6   2  13       25.23       25.06      2.54 o 
  -5   2  13        8.80        2.08      1.26 o 
  -4   2  13       95.33       86.23      4.53 o 
  -3   2  13       24.45       19.27      1.97 o 
  -2   2  13        0.17        0.01      0.26 o 
  -1   2  13       29.85       26.54      3.39 o 
   0   2  13        0.23       -0.08      0.45 o 
   1   2  13       31.67       32.29      1.77 o 
  -6   0  14        1.90       -0.14      0.69 o 
  -5   0  14        9.24        8.72      1.68 o 
  -3   0  14        0.29        0.44      0.85 o 
  -2   0  14      104.78      126.21      8.34 o 
  -1   0  14       13.40       15.14      1.65 o 
   0   0  14      447.95      531.85     23.59 o 
   1   0  14       76.67       95.30      3.49 o 
 -10   1  14        3.99        3.36      0.96 o 
  -9   1  14       24.37       19.81      1.85 o 
  -8   1  14        3.00        4.93      1.30 o 
  -7   1  14        0.79       -0.07      0.69 o 
  -6   1  14       27.79       31.27      5.11 o 
  -5   1  14        0.00        0.25      0.38 o 
  -4   1  14       18.05       24.57      1.95 o 
  -2   1  14       16.21       20.22      1.32 o 
  -1   1  14       18.20       20.37      1.46 o 
                                                 
